# Supplementary material for: In Vitro Degradation of Chlorpyrifos by the Ruminal Microbes: Insights from the Rumen Metagenome
Source: Microorganisms. 2026 Mar 4;14(3):581. doi: 10.3390/microorganisms14030581 (PMC13029148; doi:10.3390/microorganisms14030581)
Supplement: Supplementary file 1 [file microorganisms-14-00581-s001.zip]

Archive with 1 entries (1 files):
- microorganisms-4148599-supplementary.xlsx
