# Supplementary material for: In Vitro Degradation of Chlorpyrifos by the Ruminal Microbes: Insights from the Rumen Metagenome
Source: Microorganisms. 2026 Mar 4;14(3):581. doi: 10.3390/microorganisms14030581 (PMC13029148; doi:10.3390/microorganisms14030581)
Supplement: Supplementary file 1 [file microorganisms-14-00581-s001.zip › microorganisms-4148599-supplementary.xlsx]

## Sheet: Read_stats
																Host Contamination
Sample code	Sample	Before filtering					After filtering					Filtering results
		Total reads (M)	Q20 bases (%)	Q30 bases (%)	GC content (%)	Mean length (bp)	Total reads (M)	Q20 bases (%)	Q30 bases (%)	GC content (%)	Mean length (bp)	Reads passed filters (%)	Dupication rate (%)	Dropped (%)		Sample code	Clean Paired Reads (PE)	PE contaimination rate (%)	Clean Single Reads (SE)	SE contaimination rate (%)	Overall Contamination rate (%)
PCON5	Cattle	55.82	97.64	94.06	50.12	151	53.01	99.26	97.29	49.4	140	94.95	4.12	5.041		PCON5	26506388	0	685622	0.03	0.01
PCON6	Cattle	39.88	96.94	92.6	52.62	151	37.06	99.14	96.91	52.03	139	92.94	3.79	7.059		PCON6	18532999	0	733126	0.04	0.01
PCON7	Cattle	41.33	97.54	93.97	52.02	151	39.07	99.29	97.41	51.34	139	94.51	3.62	5.484		PCON7	19536023	0	523939	0.03	0.01
PCON8	Cattle	41.93	97.71	94.26	51.77	151	39.79	99.27	97.35	51.31	140	94.89	3.86	5.1082		PCON8	19894715	0	535392	0.03	0.01
PCON9	Cattle	34.71	97.35	93.65	51.19	151	32.83	99.23	97.2	50.73	141	94.6	4.1	5.3944		PCON9	16418317	0	513239	0.03	0.01
PCON10	Cattle	45.88	97.56	93.78	50.35	151	43.42	99.18	97.03	49.67	141	94.65	3.8	5.3488	5.57257	PCON10	21712758	0	667687	0.03	0.01	0.01
PCHL5	Cattle	54.22	96.9	92.75	52.42	151	50.32	99.23	97.25	51.84	137	92.8	3.95	7.196		PCHL5	25161868	0	777865	0.03	0.01
PCHL6	Cattle	47.54	97.31	93.59	50.32	151	44.81	99.27	97.35	49.71	137	94.25	3.85	5.747		PCHL6	22408132	0	559590	0.03	0.01
PCHL7	Cattle	42.61	97.58	93.82	50.74	151	40.22	99.21	97.13	49.69	140	94.37	3.65	5.622		PCHL7	20110234	0	592689	0.03	0.01
PCHL8	Cattle	40.46	97.78	94.38	50.73	151	38.6	99.26	97.28	50.25	141	95.4	4.05	4.588		PCHL8	19303553	0	518502	0.03	0.01
PCHL9	Cattle	37.97	97.59	93.95	50.42	151	36.03	99.22	97.17	49.88	141	94.9	3.85	5.098		PCHL9	18017977	0	532260	0.03	0.01
PCHL10	Cattle	46.46	97.59	94	48.49	151	44.17	99.25	97.26	47.82	140	95.06	4.09	4.935	5.531	PCHL10	22084414	0	589414	0.03	0.01	0.01
	Control		Chlorpyrifos
Raw reads (M)	55.82		54.22
	39.88		47.54
	41.33		42.61
	41.93		40.46
	34.71		37.97
	45.88		46.46
Total (M)	259.55	Total (M)	269.26
Average (M)	43.2583	Average (M)	44.8767
SD	7.13637	SD	5.81799
Dropped (%)	5.57		5.53
Host Contamination (%)	0.01		0.01
Dropped (%) is reads with low quality and too short length
Host Contamination (%) is reads align with the host genome

## Sheet: Phylum
Phylum Abundance				DeSeq2
Phylum	Control	Chlorpyrifos			log2FC	Pvalues	FDR
Bacteroidota	41.3866	43.081		Euryarchaeota	0.59842	0.0050908	0.071116
Fibrobacterota	15.3596	17.8984		Fibrobacterota	0.38365	0.0092292	0.071116
Bacillota	15.2866	15.4402		Bacteroidota	0.22089	0.010667	0.071116
Pseudomonadota	16.3948	13.1432		Bacillota	0.17461	0.020289	0.10144
Actinomycetota	7.7011	6.8608		Spirochaetota	0.3283	0.077896	0.28819
Cyanobacteriota	1.7235	1.3607		Candidatus_Thermoplasmatota	-0.46293	0.086457	0.28819
Euryarchaeota	0.6041	0.7979		Cyanobacteriota	-0.23148	0.17638	0.45604
Spirochaetota	0.3335	0.3776		Rhodothermota	-0.73123	0.18242	0.45604
Thermodesulfobacteriota	0.3357	0.3381		Planctomycetota	-0.22639	0.26633	0.56322
Planctomycetota	0.1897	0.1467		Pseudomonadota	-0.17749	0.28479	0.56322
Verrucomicrobiota	0.1752	0.1404		Chloroflexota	-0.3996	0.34721	0.56322
Candidatus_Thermoplasmatota	0.1314	0.0853		Thermodesulfobacteriota	0.15367	0.35714	0.56322
Mycoplasmatota	0.0752	0.0791		Candidatus_Saccharibacteria	0.44473	0.41189	0.56322
Myxococcota	0.0909	0.0728		Verrucomicrobiota	-0.16626	0.41432	0.56322
Campylobacterota	0.0393	0.0427		Mycoplasmatota	0.2572	0.42242	0.56322
Deinococcota	0.0528	0.0395		Campylobacterota	0.29682	0.46631	0.57559
Chloroflexota	0.0427	0.0291		Deinococcota	-0.259	0.48925	0.57559
Acidobacteriota	0.0303	0.027		Myxococcota	-0.17322	0.53138	0.59042
Candidatus_Saccharibacteria	0.0202	0.025		Actinomycetota	-0.026363	0.79645	0.83836
Rhodothermota	0.0269	0.0146		Acidobacteriota	-0.068648	0.89532	0.89532

## Sheet: Order
Order Abundance_All				DeSeq2_All
Order	Control	Chlorpyrifos			log2FC	Pvalues	FDR
Bacteroidales	44.0653	45.8187		Methanobacteriales	0.83354	0.0021091	0.12022
Fibrobacterales	20.0684	22.6578		Methanomicrobiales	-1.2441	0.0076292	0.21743
Eubacteriales	13.885	13.7172		Fibrobacterales	0.37247	0.02669	0.38123
Xanthomonadales	2.9648	2.4613		Coriobacteriales	0.32146	0.026753	0.38123
Burkholderiales	3.5237	1.9109		Bacteroidales	0.25923	0.037797	0.43088
Mycobacteriales	1.6416	1.5527		Veillonellales	-0.91951	0.048362	0.45944
Nostocales	1.976	1.4776		Eubacteriales	0.18117	0.058999	0.46493
Hyphomicrobiales	1.0357	0.9614		Oscillatoriales	-1.1543	0.065253	0.46493
Methanobacteriales	0.5897	0.8902		Kitasatosporales	0.36276	0.078128	0.47884
Cytophagales	0.9433	0.8455		Methanomassiliicoccales	-0.52053	0.084007	0.47884
Micrococcales	0.889	0.7138		Spirochaetales	0.31123	0.11512	0.55784
Bacillales	0.6279	0.5781		Nostocales	-0.27961	0.14784	0.55784
Pseudomonadales	0.776	0.5478		Enterobacterales	-0.42963	0.15598	0.55784
Coriobacteriales	0.4973	0.5426		Myxococcales	-0.52133	0.16178	0.55784
Enterobacterales	0.7834	0.507		Rhodothermales	-0.73857	0.16243	0.55784
Spirochaetales	0.4269	0.4622		Eggerthellales	-0.20735	0.16277	0.55784
Eggerthellales	0.6073	0.4583		Aeromonadales	0.40361	0.16637	0.55784
Moraxellales	0.6601	0.4517		Verrucomicrobiales	-0.45261	0.2008	0.63586
Flavobacteriales	0.4914	0.3793		Flavobacteriales	-0.18148	0.25085	0.75254
Selenomonadales	0.3257	0.266		Rhodospirillales	0.36188	0.26818	0.75569
Sphingomonadales	0.2949	0.266		Burkholderiales	-0.71221	0.27841	0.75569
Kitasatosporales	0.2244	0.2529		Micromonosporales	0.52628	0.31226	0.80903
Lactobacillales	0.2582	0.2489		Vibrionales	-0.48851	0.35368	0.81963
Desulfovibrionales	0.1922	0.1975		Desulfovibrionales	0.21665	0.35733	0.81963
Bifidobacteriales	0.154	0.1475		Pseudonocardiales	-0.39051	0.35949	0.81963
Aeromonadales	0.1203	0.1396		Sphingobacteriales	0.2801	0.38339	0.84052
Acidaminococcales	0.1144	0.108		Pseudomonadales	-0.26518	0.47299	0.94192
Propionibacteriales	0.1188	0.104		Campylobacterales	0.30044	0.47525	0.94192
Methanomassiliicoccales	0.1672	0.1014		Marinilabiliales	-0.40373	0.49214	0.94192
Rhodobacterales	0.1159	0.1001		Hyphomicrobiales	0.10413	0.5108	0.94192
Rhodospirillales	0.088	0.0988		Opitutales	-0.23359	0.5226	0.94192
Sphingobacteriales	0.0822	0.0869		Moraxellales	-0.35271	0.52879	0.94192
Chitinophagales	0.0836	0.0751		Deinococcales	-0.25837	0.54609	0.94325
Caulobacterales	0.088	0.0685		Lactobacillales	0.12273	0.6054	0.95407
Actinomycetales	0.0645	0.0527		Selenomonadales	-0.095559	0.60778	0.95407
Campylobacterales	0.0484	0.0514		Bacillales	0.077761	0.61511	0.95407
Neisseriales	0.0601	0.0514		Bifidobacteriales	0.12369	0.63166	0.95407
Opitutales	0.0704	0.0514		Xanthomonadales	-0.12069	0.65451	0.95407
Verrucomicrobiales	0.0778	0.05		Micrococcales	-0.080685	0.66935	0.95407
Erysipelotrichales	0.0572	0.0461		Cytophagales	0.052012	0.67175	0.95407
Myxococcales	0.0733	0.0448		Caulobacterales	-0.15736	0.68626	0.95407
Geobacterales	0.0484	0.0421		Oceanospirillales	-0.16934	0.70493	0.9567
Deinococcales	0.0543	0.0395		Erysipelotrichales	-0.13754	0.76589	0.9867
Micromonosporales	0.0308	0.0382		Actinomycetales	-0.10372	0.79155	0.9867
Pseudonocardiales	0.0572	0.0369		Neisseriales	-0.10763	0.8095	0.9867
Vibrionales	0.0543	0.0356		Mycobacteriales	0.064578	0.83185	0.9867
Synechococcales	0.0396	0.0342		Acidaminococcales	0.079041	0.83942	0.9867
Oceanospirillales	0.0425	0.0329		Chitinophagales	0.026095	0.93787	0.9867
Tissierellales	0.0367	0.0316		Propionibacteriales	0.023002	0.94158	0.9867
Methanomicrobiales	0.0836	0.0303		Sphingomonadales	0.015826	0.94341	0.9867
Pseudanabaenales	0.0279	0.025		Planctomycetales	-0.040519	0.9463	0.9867
Veillonellales	0.0543	0.025		Pseudanabaenales	0.034256	0.94962	0.9867
Planctomycetales	0.022	0.0184		Rhodobacterales	-0.014171	0.96628	0.9867
Rhodothermales	0.0352	0.0184		Geobacterales	0.011566	0.97895	0.9867
Terriglobales	0.0205	0.0184		Tissierellales	-0.010973	0.98157	0.9867
Marinilabiliales	0.0264	0.0171		Synechococcales	0.0098625	0.98322	0.9867
Oscillatoriales	0.0337	0.0132		Terriglobales	-0.010773	0.9867	0.9867

## Sheet: Genus
Genus Abundance All				DeSeq2_All
Genus	Control	Chlorpyrifos		Genus	log2FC	Pvalues	FDR
Prevotella	44.0792	45.9462		Ruminococcus	0.90764	6.1931e-05	0.0074317
Fibrobacter	27.4704	30.0824		Methanobrevibacter	0.75295	0.0078154	0.46892
Xanthomonas	3.1125	2.2922		Bacillus	1.1987	0.028706	0.80539
Comamonas	2.9599	0.8498		Pseudobutyrivibrio	0.62884	0.02891	0.80539
Mycobacterium	1.4719	1.1907		Luteimonas	-2.1656	0.033558	0.80539
Alistipes	1.3273	1.1278		Megasphaera	-1.1576	0.048723	0.91832
Vescimonas	1.0562	0.8393		Butyrivibrio	0.45769	0.065457	0.91832
Ruminococcus	1.0402	1.745		Flintibacter	-0.39685	0.080466	0.91832
Acinetobacter	0.8956	0.5857		Enterocloster	0.54135	0.087259	0.91832
Butyrivibrio	0.8695	1.0648		Olsenella	0.54313	0.090222	0.91832
Faecalibacterium	0.8695	0.6941		Comamonas	-1.6413	0.11887	0.91832
Bacteroides	0.8635	0.848		Prevotella	0.20983	0.12078	0.91832
Methanobrevibacter	0.7771	1.1417		Fretibacterium	0.94457	0.1238	0.91832
Stutzerimonas	0.6044	0.2465		Fibrobacter	0.27535	0.12681	0.91832
Klebsiella	0.4839	0.229		Aquabacterium	-0.89184	0.12997	0.91832
Hymenobacter	0.4619	0.4074		Candidatus_Methanomethylophilus	-0.54015	0.14089	0.91832
Pseudoprevotella	0.4317	0.3777		Berryella	-0.803	0.14303	0.91832
Selenomonas	0.4277	0.3357		Vescimonas	-0.19742	0.1479	0.91832
Sodaliphilus	0.4096	0.3899		Ethanoligenens	0.8964	0.15594	0.91832
Methylobacterium	0.4076	0.3619		Corynebacterium	0.32572	0.16223	0.91832
Flavonifractor	0.3615	0.313		Xanthomonas	-0.41889	0.16225	0.91832
Microbacterium	0.3554	0.2623		Acidovorax	1.0519	0.16836	0.91832
Pseudomonas	0.3514	0.3847		Faecalibacterium	-0.17911	0.18095	0.93302
Dysosmobacter	0.3173	0.2518		Myroides	-0.8464	0.18737	0.93302
Treponema	0.3032	0.327		Spirosoma	-0.95435	0.195	0.93302
Corynebacterium	0.2912	0.3357		Vibrio	-0.77773	0.21183	0.93302
Streptomyces	0.2872	0.2955		Actinomyces	-0.7181	0.22301	0.93302
Flintibacter	0.2831	0.1958		Selenomonas	-0.20884	0.23547	0.93302
Aquabacterium	0.2731	0.1276		Klebsiella	-0.94003	0.25269	0.93302
Stenotrophomonas	0.2731	0.3724		Stutzerimonas	-0.96714	0.25525	0.93302
Pseudobutyrivibrio	0.253	0.341		Shinella	0.88118	0.27014	0.93302
Paenibacillus	0.251	0.2011		Pseudomonas	0.24681	0.27396	0.93302
Oscillibacter	0.2289	0.1923		Flavobacterium	-0.54539	0.27761	0.93302
Chordicoccus	0.2068	0.1941		Clostridium	0.35536	0.28427	0.93302
Bifidobacterium	0.1908	0.1801		Fischerella	-0.5387	0.29464	0.93302
Clostridium	0.1787	0.1993		Acidaminococcus	0.67037	0.29465	0.93302
Dietzia	0.1627	0.2133		Treponema	0.23904	0.2954	0.93302
Porphyromonas	0.1486	0.1451		Rhizobium	-0.48701	0.29635	0.93302
Sphingomonas	0.1426	0.1137		Desulfovibrio	0.39854	0.30323	0.93302
Nostoc	0.1406	0.1346		Blautia	0.34484	0.31855	0.94213
Intestinimonas	0.1365	0.1329		Achromobacter	0.71365	0.32313	0.94213
Enterococcus	0.1325	0.1189		Microbacterium	-0.25435	0.32975	0.94213
Muribaculum	0.1305	0.1171		Caproicibacterium	-0.47044	0.36517	0.95778
Subdoligranulum	0.1285	0.0997		Alistipes	-0.10429	0.37106	0.95778
Parabacteroides	0.1245	0.1032		Bacteroides	0.13087	0.38297	0.95778
Mycolicibacterium	0.1205	0.1119		Stenotrophomonas	0.79049	0.38532	0.95778
Olsenella	0.1145	0.1504		Butyricimonas	-0.44641	0.39457	0.95778
Phocaeicola	0.1145	0.1067		Streptomyces	0.17837	0.39656	0.95778
Succinivibrio	0.1145	0.1259		Dysosmobacter	-0.20815	0.39773	0.95778
Candidatus_Methanomethylophilus	0.1004	0.0629		Paracoccus	0.56931	0.40646	0.95778
Ruthenibacterium	0.1004	0.0997		Deinococcus	-0.35178	0.43365	0.95778
Tannerella	0.1004	0.0962		Acinetobacter	-0.47086	0.43476	0.95778
Brucella	0.0984	0.0874		Aeromonas	0.36447	0.43872	0.95778
Duncaniella	0.0964	0.0944		Burkholderia	-0.48209	0.44817	0.95778
Pusillibacter	0.0964	0.0822		Lysobacter	-0.45777	0.44995	0.95778
Enterocloster	0.0924	0.1224		Micromonospora	0.73717	0.45149	0.95778
Luteimonas	0.0924	0.0157		Paraprevotella	-0.32246	0.45494	0.95778
Barnesiella	0.0884	0.0734		Paenibacillus	-0.19836	0.49101	0.96015
Blautia	0.0884	0.1014		Chitinophaga	-0.3295	0.50347	0.96015
Paraprevotella	0.0884	0.0647		Succinivibrio	0.26239	0.50419	0.96015
Phascolarctobacterium	0.0884	0.0787		Sphingomonas	-0.22956	0.50503	0.96015
Roseburia	0.0803	0.0804		Subdoligranulum	-0.2209	0.50531	0.96015
Desulfovibrio	0.0763	0.0927		Enterobacter	-0.45761	0.51152	0.96015
Deinococcus	0.0743	0.0525		Nocardioides	-0.34799	0.51208	0.96015
Fischerella	0.0743	0.0472		Marvinbryantia	0.35405	0.52889	0.96357
Slackia	0.0743	0.0664		Mageeibacillus	0.41625	0.53758	0.96357
Berryella	0.0703	0.0367		Acutalibacter	0.28401	0.5381	0.96357
Calothrix	0.0703	0.0542		Dietzia	0.80239	0.54602	0.96357
Flavobacterium	0.0683	0.0437		Candidatus_Methanoplasma	-0.30729	0.55654	0.9679
Streptococcus	0.0683	0.0612		Pseudodesulfovibrio	0.39256	0.56477	0.96818
Vibrio	0.0683	0.0385		Mycobacterium	-0.30795	0.5915	0.98832
Acutalibacter	0.0663	0.0752		Sphaerochaeta	0.21095	0.61229	0.98832
Eubacterium	0.0643	0.0542		Curtobacterium	0.22324	0.64528	0.98832
Collinsella	0.0623	0.0612		Oscillibacter	-0.12071	0.6503	0.98832
Rhizobium	0.0602	0.0385		Calothrix	-0.29155	0.66047	0.98832
Sphaerochaeta	0.0602	0.0629		Synechococcus	-0.2334	0.6802	0.98832
Bradyrhizobium	0.0582	0.0455		Roseburia	0.15125	0.68761	0.98832
Brevundimonas	0.0562	0.049		Sodaliphilus	0.0698	0.69438	0.98832
Lachnoclostridium	0.0562	0.0455		Intestinimonas	0.10798	0.70099	0.98832
Caproicibacterium	0.0542	0.035		Coprococcus	-0.19518	0.7066	0.98832
Enterobacter	0.0542	0.035		Parabacteroides	-0.11557	0.71034	0.98832
Chitinophaga	0.0522	0.0385		Lachnoclostridium	-0.2068	0.7154	0.98832
Butyricimonas	0.0502	0.0332		Roseomonas	0.19802	0.71785	0.98832
Candidatus_Methanoplasma	0.0482	0.035		Collinsella	0.176	0.71816	0.98832
Coprococcus	0.0482	0.0367		Ruthenibacterium	0.12372	0.72514	0.98832
Curtobacterium	0.0482	0.0507		Duncaniella	0.11842	0.74073	0.98832
Hydrogenophaga	0.0482	0.0385		Agrobacterium	-0.17684	0.75306	0.98832
Megasphaera	0.0482	0.0192		Eubacterium	-0.14308	0.75561	0.98832
Aeromonas	0.0462	0.0542		Bradyrhizobium	-0.15732	0.75636	0.98832
Eggerthella	0.0462	0.042		Flavonifractor	-0.063435	0.76897	0.98832
Parafannyhessea	0.0462	0.0437		Hydrogenophaga	-0.17108	0.77387	0.98832
Spirosoma	0.0462	0.0227		Barnesiella	-0.12054	0.78137	0.98832
Actinomyces	0.0442	0.0245		Porphyromonas	0.080633	0.78515	0.98832
Agrobacterium	0.0442	0.035		Methylobacterium	-0.057904	0.79468	0.98832
Cellulosimicrobium	0.0442	0.035		Enterococcus	-0.10167	0.80225	0.98832
Nocardioides	0.0442	0.0315		Tannerella	0.086069	0.80842	0.98832
Myroides	0.0422	0.021		Solibaculum	0.1637	0.82378	0.98832
Synechococcus	0.0422	0.0315		Pusillibacter	-0.078239	0.82681	0.98832
Acetivibrio	0.0402	0.0367		Brucella	0.15617	0.82691	0.98832
Acidaminococcus	0.0382	0.056		Bifidobacterium	0.052117	0.84362	0.98832
Mesorhizobium	0.0382	0.0367		Phascolarctobacterium	-0.075877	0.85799	0.98832
Roseomonas	0.0382	0.0402		Pyramidobacter	-0.072487	0.87127	0.98832
Burkholderia	0.0341	0.0227		Neisseria	-0.1054	0.87159	0.98832
Lysobacter	0.0341	0.0227		Chordicoccus	0.038893	0.87329	0.98832
Paracoccus	0.0321	0.0437		Massilia	0.098414	0.88211	0.98832
Marvinbryantia	0.0301	0.035		Pseudoprevotella	-0.029639	0.88344	0.98832
Pseudanabaena	0.0301	0.0262		Hymenobacter	-0.023995	0.89667	0.98832
Mageeibacillus	0.0281	0.035		Phocaeicola	0.041544	0.90125	0.98832
Neisseria	0.0281	0.0245		Nostoc	-0.047073	0.91212	0.98832
Sphingobacterium	0.0281	0.0262		Parafannyhessea	0.052262	0.91266	0.98832
Acidovorax	0.0261	0.049		Sphingobacterium	0.068752	0.92034	0.98832
Bacillus	0.0261	0.0542		Brevundimonas	-0.051614	0.92607	0.98832
Massilia	0.0261	0.0245		Pseudanabaena	-0.05283	0.93095	0.98832
Pseudodesulfovibrio	0.0261	0.0315		Eggerthella	-0.021935	0.96425	0.98832
Solibaculum	0.0261	0.028		Muribaculum	-0.013795	0.96509	0.98832
Ethanoligenens	0.0221	0.0367		Mycolicibacterium	0.013337	0.96774	0.98832
Shinella	0.0221	0.0385		Slackia	-0.016374	0.97269	0.98832
Fretibacterium	0.0201	0.035		Cellulosimicrobium	-0.025222	0.97812	0.98832
Achromobacter	0.0181	0.0262		Acetivibrio	-0.0094886	0.98521	0.98832
Micromonospora	0.0141	0.021		Streptococcus	-0.0061308	0.98832	0.98832

## Sheet: Enzyme_Taxonomy data
	3.1.1.1			K01057			K03386
Phylum	Control	Chlorpyrifos		Control	Chlorpyrifos		Control	Chlorpyrifos
Bacteroidota	77.4834	77.3333		72	70.5882		82.7586	84.0164
Firmicutes_A	18.2119	19.3333		16	19.8529		10.5477	10.4508
Firmicutes_C	2.31788	2.66667		0.666667	2.20588		1.41988	2.04918
Verrucomicrobiota	0	0		4.66667	1.47059		0.40568	0.204918
Firmicutes	0.993377	0		2.66667	0		0.40568	0.204918
Actinobacteriota	0.662252	0		0	0		0.20284	0
Spirochaetota	0.331126	0.333333		0.666667	1.47059		0	0.204918
Proteobacteria	0	0.333333		0	0		0.811359	0.204918
UBA3054	0	0		2	2.20588		0	0.204918
Fibrobacterota	0	0		1.33333	2.20588		2.0284	1.43443
Thermoplasmatota	0	0		0	0		1.41988	1.02459
Order
Bacteroidales	77.4834	77.3333		71.5232	69.5652		81.1133	81.6367
Oscillospirales	6.29139	6.33333		3.31126	5.07246		5.29801	1.99601
Lachnospirales	5.29801	7		3.97351	3.62319		4.30464	3.79242
Christensenellales	4.63576	5.33333		3.31126	4.34783		6.95364	4.19162
Acidaminococcales	1.98675	2		0.662252	2.17391		2.31788	1.79641
Peptostreptococcales	1.65563	0.666667		0	0.724638		0	0
Erysipelotrichales	0.993377	0		0.662252	0		0	0.199601
Saccharofermentanales	0	0		5.29801	5.7971		0	0
Methanomassiliicoccales	0	0		0	0		2.31788	0.998004
Others	1.65563	1.33333		11.2583	8.69565		10.2649	5.38922

## Sheet: 3.1.1.1_Control.taxon
Gene	Contig	Start	End	Gene length	Strand	SP	TM	EC_id	EC_name	Taxonomy
metaerg.pl|14912	k141_231799	1	1482	1482	1	No	0	3.1.1.1	Carboxylesterase.	d__Bacteria;p__Firmicutes_A;c__Clostridia;o__Oscillospirales;f__Acutalibacteraceae;g__Ruminococcus_E;s__Ruminococcus_E sp900320415
metaerg.pl|21417	k141_310287	1398	2858	1461	-1	No	0	3.1.1.1	Carboxylesterase.	d__Bacteria;p__Bacteroidota;c__Bacteroidia;o__Bacteroidales;f__Bacteroidaceae;g__Prevotella;s__Prevotella sp900319305
metaerg.pl|21704	k141_199557	1088	2542	1455	1	No	0	3.1.1.1	Carboxylesterase.	d__Bacteria;p__Bacteroidota;c__Bacteroidia;o__Bacteroidales;f__UBA932;g__RC9;s__RC9 sp900318015
metaerg.pl|30676	k141_429513	688	2049	1362	1	No	0	3.1.1.1	Carboxylesterase.	d__Bacteria;p__Firmicutes_A;c__Clostridia_A;o__Christensenellales;f__CAG-74;g__RUG740;s__RUG740 sp900316415
metaerg.pl|35560	k141_446417	3	1346	1344	1	No	0	3.1.1.1	Carboxylesterase.	d__Bacteria;p__Bacteroidota;c__Bacteroidia;o__Bacteroidales;f__Bacteroidaceae;g__Prevotella;s__Prevotella sp900316445
metaerg.pl|39075	k141_221678	2	1225	1224	1	No	0	3.1.1.1	Carboxylesterase.	d__Bacteria;p__Bacteroidota;c__Bacteroidia;o__Bacteroidales;f__UBA932;g__RC9;s__RC9 sp002373715
metaerg.pl|53747	k141_5665	643	1449	807	-1	No	0	3.1.1.1	Carboxylesterase.	d__Bacteria;p__Bacteroidota;c__Bacteroidia;o__Bacteroidales;f__UBA932;g__RC9;s__RC9 sp900541925
metaerg.pl|54727	k141_410538	3	560	558	-1	No	0	3.1.1.1	Carboxylesterase.	d__Bacteria;p__Bacteroidota;c__Bacteroidia;o__Bacteroidales;f__UBA932;g__RC9;s__RC9 sp900320795
metaerg.pl|61473	k141_312771	1	291	291	1	No	0	3.1.1.1	Carboxylesterase.	d__Bacteria;p__Bacteroidota;c__Bacteroidia;o__Bacteroidales;f__Bacteroidaceae;g__Prevotella;s__Prevotella sp900110895
metaerg.pl|69059	k141_436469	2	1018	1017	1	No	0	3.1.1.1	Carboxylesterase.	d__Bacteria;p__Bacteroidota;c__Bacteroidia;o__Bacteroidales;f__Muribaculaceae;g__C941;s__C941 sp900317835
metaerg.pl|75162	k141_269746	2	1024	1023	1	No	0	3.1.1.1	Carboxylesterase.	d__Bacteria;p__Bacteroidota;c__Bacteroidia;o__Bacteroidales;f__UBA932;g__RC9;s__RC9 sp900319185
metaerg.pl|82097	k141_118188	3	902	900	1	No	0	3.1.1.1	Carboxylesterase.	d__Bacteria;p__Bacteroidota;c__Bacteroidia;o__Bacteroidales;f__Bacteroidaceae;g__Prevotella;s__Prevotella sp900318555
metaerg.pl|85742	k141_132975	2	1099	1098	-1	No	0	3.1.1.1	Carboxylesterase.	d__Bacteria;p__Bacteroidota;c__Bacteroidia;o__Bacteroidales;f__Bacteroidaceae;g__Prevotella;s__Prevotella sp900316445
metaerg.pl|102203	k141_230853	3	635	633	-1	No	0	3.1.1.1	Carboxylesterase.	d__Bacteria;p__Bacteroidota;c__Bacteroidia;o__Bacteroidales;f__UBA932;g__RC9;s__RC9 sp900541925
metaerg.pl|106003	k141_262728	2	979	978	1	No	0	3.1.1.1	Carboxylesterase.	d__Bacteria;p__Bacteroidota;c__Bacteroidia;o__Bacteroidales;f__UBA932;g__RC9;s__RC9 sp900541925
metaerg.pl|111795	k141_285880	1	552	552	-1	No	0	3.1.1.1	Carboxylesterase.	d__Bacteria;p__Bacteroidota;c__Bacteroidia;o__Bacteroidales;f__Muribaculaceae;g__C941;s__C941 sp900318205
metaerg.pl|114430	k141_92374	285	938	654	1	No	0	3.1.1.1	Carboxylesterase.	d__Bacteria;p__Bacteroidota;c__Bacteroidia;o__Bacteroidales;f__UBA932;g__RC9;s__RC9 sp900316955
metaerg.pl|116088	k141_439110	479	931	453	1	No	0	3.1.1.1	Carboxylesterase.	d__Bacteria;p__Bacteroidota;c__Bacteroidia;o__Bacteroidales;f__Bacteroidaceae;g__Prevotella;s__Prevotella sp002354095
metaerg.pl|125985	k141_128067	1	885	885	1	No	0	3.1.1.1	Carboxylesterase.	d__Bacteria;p__Bacteroidota;c__Bacteroidia;o__Bacteroidales;f__UBA932;g__RC9;s__RC9 sp900316955
metaerg.pl|127358	k141_135878	3	545	543	-1	No	0	3.1.1.1	Carboxylesterase.	d__Bacteria;p__Bacteroidota;c__Bacteroidia;o__Bacteroidales;f__Bacteroidaceae;g__Prevotella;s__Prevotella sp900320905
metaerg.pl|138015	k141_403409	1	852	852	-1	No	0	3.1.1.1	Carboxylesterase.	d__Bacteria;p__Bacteroidota;c__Bacteroidia;o__Bacteroidales;f__Bacteroidaceae;g__Prevotella;s__Prevotella sp900316445
metaerg.pl|140734	k141_339166	3	842	840	1	No	0	3.1.1.1	Carboxylesterase.	d__Bacteria;p__Bacteroidota;c__Bacteroidia;o__Bacteroidales;f__Bacteroidaceae;g__Prevotella;s__Prevotella sp900316445
metaerg.pl|155710	k141_219548	2	799	798	-1	No	0	3.1.1.1	Carboxylesterase.	d__Bacteria;p__Bacteroidota;c__Bacteroidia;o__Bacteroidales;f__UBA932;g__RC9;s__RC9 sp900316525
metaerg.pl|156099	k141_279449	225	800	576	-1	No	0	3.1.1.1	Carboxylesterase.	d__Bacteria;p__Bacteroidota;c__Bacteroidia;o__Bacteroidales;f__Bacteroidaceae;g__Prevotella;s__Prevotella sp900316985
metaerg.pl|161128	k141_40222	1	402	402	-1	No	0	3.1.1.1	Carboxylesterase.	d__Bacteria;p__Firmicutes_A;c__Clostridia;o__Lachnospirales;f__Lachnospiraceae;g__CAG-791;s__CAG-791 sp002448395
metaerg.pl|163645	k141_326289	3	452	450	-1	No	0	3.1.1.1	Carboxylesterase.	d__Bacteria;p__Bacteroidota;c__Bacteroidia;o__Bacteroidales;f__Bacteroidaceae;g__Prevotella;s__Prevotella sp002353225
metaerg.pl|167316	k141_352714	1	771	771	1	No	0	3.1.1.1	Carboxylesterase.	d__Bacteria;p__Bacteroidota;c__Bacteroidia;o__Bacteroidales;f__Bacteroidaceae;g__Prevotella;s__Prevotella sp900314715
metaerg.pl|178607	k141_404352	2	748	747	1	No	0	3.1.1.1	Carboxylesterase.	d__Bacteria;p__Firmicutes_A;c__Clostridia_A;o__Christensenellales;f__CAG-74;g__GCA-900199385;s__GCA-900199385 sp900315315
metaerg.pl|186974	k141_166016	291	731	441	1	No	0	3.1.1.1	Carboxylesterase.	d__Bacteria;p__Bacteroidota;c__Bacteroidia;o__Bacteroidales;f__UBA932;g__RC9;s__RC9 sp900318015
metaerg.pl|186790	k141_290947	162	731	570	1	No	0	3.1.1.1	Carboxylesterase.	d__Bacteria;p__Firmicutes_C;c__Negativicutes;o__Acidaminococcales;f__Acidaminococcaceae;g__Succiniclasticum;s__Succiniclasticum sp900315925
metaerg.pl|188554	k141_140879	1	726	726	1	No	0	3.1.1.1	Carboxylesterase.	d__Bacteria;p__Bacteroidota;c__Bacteroidia;o__Bacteroidales;f__UBA932;g__Bact-11;s__Bact-11 sp001603505
metaerg.pl|191255	k141_281950	1	282	282	1	No	0	3.1.1.1	Carboxylesterase.	d__Bacteria;p__Bacteroidota;c__Bacteroidia;o__Bacteroidales;f__UBA932;g__RC9;s__RC9 sp900541925
metaerg.pl|198933	k141_449149	2	706	705	1	No	0	3.1.1.1	Carboxylesterase.	d__Bacteria;p__Bacteroidota;c__Bacteroidia;o__Bacteroidales;f__Prolixibacteraceae;g__Mangrovibacterium;s__Mangrovibacterium marinum
metaerg.pl|207495	k141_268174	1	693	693	-1	No	0	3.1.1.1	Carboxylesterase.	d__Bacteria;p__Bacteroidota;c__Bacteroidia;o__Bacteroidales;f__UBA932;g__RC9;s__RC9 sp900316525
metaerg.pl|209675	k141_204885	1	690	690	-1	No	0	3.1.1.1	Carboxylesterase.	d__Bacteria;p__Firmicutes_A;c__Clostridia;o__Lachnospirales;f__Lachnospiraceae;g__CAG-791;s__CAG-791 sp002448395
metaerg.pl|232479	k141_162847	3	656	654	-1	No	0	3.1.1.1	Carboxylesterase.	d__Bacteria;p__Bacteroidota;c__Bacteroidia;o__Bacteroidales;f__Bacteroidaceae;g__Prevotella;s__Prevotella sp900316445
metaerg.pl|235921	k141_223529	3	650	648	1	No	0	3.1.1.1	Carboxylesterase.	d__Bacteria;p__Bacteroidota;c__Bacteroidia;o__Bacteroidales;f__Bacteroidaceae;g__Prevotella;s__Prevotella sp900319715
metaerg.pl|241070	k141_114321	1	642	642	1	No	0	3.1.1.1	Carboxylesterase.	d__Bacteria;p__Bacteroidota;c__Bacteroidia;o__Bacteroidales;f__UBA932;g__RC9;s__RC9 sp900316245
metaerg.pl|243714	k141_461459	2	640	639	1	No	0	3.1.1.1	Carboxylesterase.	d__Bacteria;p__Firmicutes_A;c__Clostridia;o__Oscillospirales;f__Oscillospiraceae;g__UBA1777;s__UBA1777 sp900321275
metaerg.pl|249535	k141_21176	3	632	630	1	No	0	3.1.1.1	Carboxylesterase.	d__Bacteria;p__Firmicutes_A;c__Clostridia_A;o__Christensenellales;f__CAG-74;g__GCA-900199385;s__GCA-900199385 sp900315315
metaerg.pl|249570	k141_217897	379	633	255	1	No	0	3.1.1.1	Carboxylesterase.	d__Bacteria;p__Bacteroidota;c__Bacteroidia;o__Bacteroidales;f__Bacteroidaceae;g__UBA1179;s__UBA1179 sp900318995
metaerg.pl|256736	k141_390752	3	398	396	-1	No	0	3.1.1.1	Carboxylesterase.	d__Bacteria;p__Bacteroidota;c__Bacteroidia;o__Bacteroidales;f__UBA932;g__RC9;s__RC9 sp900316955
metaerg.pl|267092	k141_257006	1	612	612	1	No	0	3.1.1.1	Carboxylesterase.	d__Bacteria;p__Bacteroidota;c__Bacteroidia;o__Bacteroidales;f__Bacteroidaceae;g__Prevotella;s__Prevotella sp900316445
metaerg.pl|269092	k141_206425	1	609	609	1	No	0	3.1.1.1	Carboxylesterase.	d__Bacteria;p__Bacteroidota;c__Bacteroidia;o__Bacteroidales;f__UBA932;g__Bact-11;s__Bact-11 sp002314725
metaerg.pl|279378	k141_322666	94	597	504	1	No	0	3.1.1.1	Carboxylesterase.	d__Bacteria;p__Firmicutes_A;c__Clostridia;o__Lachnospirales;f__Lachnospiraceae;g__CAG-791;s__CAG-791 sp900321785
metaerg.pl|292234	k141_454087	176	583	408	1	No	0	3.1.1.1	Carboxylesterase.	d__Bacteria;p__Firmicutes_A;c__Clostridia;o__Lachnospirales;f__Lachnospiraceae;g__NK4A144;s__NK4A144 sp000622025
metaerg.pl|291969	k141_295738	3	584	582	1	No	0	3.1.1.1	Carboxylesterase.	d__Bacteria;p__Firmicutes_A;c__Clostridia;o__Oscillospirales;f__Acutalibacteraceae;g__RUG612;s__RUG612 sp900320605
metaerg.pl|295507	k141_388117	1	582	582	-1	No	0	3.1.1.1	Carboxylesterase.	d__Bacteria;p__Bacteroidota;c__Bacteroidia;o__Bacteroidales;f__F082;g__F082;s__F082 sp002310075
metaerg.pl|318725	k141_340840	3	560	558	-1	No	0	3.1.1.1	Carboxylesterase.	d__Bacteria;p__Bacteroidota;c__Bacteroidia;o__Bacteroidales;f__UBA932;g__RC9;s__RC9 sp900316245
metaerg.pl|329066	k141_335361	352	552	201	1	No	0	3.1.1.1	Carboxylesterase.	d__Bacteria;p__Firmicutes_A;c__Clostridia;o__Lachnospirales;f__Lachnospiraceae;g__UBA2856;s__UBA2856 sp900321365
metaerg.pl|342878	k141_112396	2	541	540	1	No	0	3.1.1.1	Carboxylesterase.	d__Bacteria;p__Bacteroidota;c__Bacteroidia;o__Bacteroidales;f__Bacteroidaceae;g__Prevotella;s__Prevotella sp900100635
metaerg.pl|345678	k141_299593	3	347	345	-1	No	0	3.1.1.1	Carboxylesterase.	d__Bacteria;p__Firmicutes_A;c__Clostridia_A;o__Christensenellales;f__CAG-74;g__GCA-900199385;s__GCA-900199385 sp900320755
metaerg.pl|346298	k141_107311	290	538	249	1	No	0	3.1.1.1	Carboxylesterase.	d__Bacteria;p__Firmicutes_A;c__Clostridia;o__Oscillospirales;f__Acutalibacteraceae;g__RUG612;s__RUG612 sp900320605
metaerg.pl|358932	k141_175786	1	528	528	1	No	0	3.1.1.1	Carboxylesterase.	d__Bacteria;p__Bacteroidota;c__Bacteroidia;o__Bacteroidales;f__Bacteroidaceae;g__Prevotella;s__Prevotella sp900316445
metaerg.pl|368234	k141_124602	2	493	492	-1	No	0	3.1.1.1	Carboxylesterase.	d__Bacteria;p__Bacteroidota;c__Bacteroidia;o__Bacteroidales;f__Bacteroidaceae;g__Prevotella;s__Prevotella sp900316475
metaerg.pl|377985	k141_110224	3	515	513	1	No	0	3.1.1.1	Carboxylesterase.	d__Bacteria;p__Bacteroidota;c__Bacteroidia;o__Bacteroidales;f__Bacteroidaceae;g__Prevotella;s__Prevotella sp900315695
metaerg.pl|389334	k141_137690	1	507	507	-1	No	0	3.1.1.1	Carboxylesterase.	d__Bacteria;p__Firmicutes_A;c__Clostridia;o__Lachnospirales;f__Lachnospiraceae;g__CAG-791;s__CAG-791 sp900317475
metaerg.pl|395304	k141_351377	209	502	294	-1	No	0	3.1.1.1	Carboxylesterase.	d__Bacteria;p__Bacteroidota;c__Bacteroidia;o__Bacteroidales;f__Bacteroidaceae;g__Prevotella;s__Prevotella sp900322175
metaerg.pl|05679	k141_168128	1825	3516	1692	1	No	0	3.1.1.1	Carboxylesterase.	d__Bacteria;p__Firmicutes_A;c__Clostridia;o__Oscillospirales;f__Acutalibacteraceae;g__Ruminococcus_E;s__Ruminococcus_E sp900319615
metaerg.pl|06592	k141_264593	3017	4402	1386	-1	No	0	3.1.1.1	Carboxylesterase.	d__Bacteria;p__Bacteroidota;c__Bacteroidia;o__Bacteroidales;f__UBA932;g__RC9;s__RC9 sp002373715
metaerg.pl|08731	k141_256220	42	1403	1362	1	No	0	3.1.1.1	Carboxylesterase.	d__Bacteria;p__Firmicutes_A;c__Clostridia_A;o__Christensenellales;f__CAG-74;g__RUG740;s__RUG740 sp900316415
metaerg.pl|09082	k141_205988	2	1381	1380	-1	No	0	3.1.1.1	Carboxylesterase.	d__Bacteria;p__Bacteroidota;c__Bacteroidia;o__Bacteroidales;f__UBA932;g__RC9;s__RC9 sp001602885
metaerg.pl|10917	k141_96561	457	1911	1455	-1	No	0	3.1.1.1	Carboxylesterase.	d__Bacteria;p__Bacteroidota;c__Bacteroidia;o__Bacteroidales;f__UBA932;g__RC9;s__RC9 sp900318015
metaerg.pl|19635	k141_301061	743	1849	1107	-1	No	0	3.1.1.1	Carboxylesterase.	d__Bacteria;p__Bacteroidota;c__Bacteroidia;o__Bacteroidales;f__UBA932;g__RC9;s__RC9 sp900320795
metaerg.pl|22056	k141_43703	1160	1717	558	-1	No	0	3.1.1.1	Carboxylesterase.	d__Bacteria;p__Bacteroidota;c__Bacteroidia;o__Bacteroidales;f__Bacteroidaceae;g__Prevotella;s__Prevotella sp900318585
metaerg.pl|24924	k141_98085	185	1591	1407	-1	No	0	3.1.1.1	Carboxylesterase.	d__Bacteria;p__Bacteroidota;c__Bacteroidia;o__Bacteroidales;f__Bacteroidaceae;g__Prevotella;s__Prevotella sp900316445
metaerg.pl|27035	k141_289526	1	1260	1260	-1	No	0	3.1.1.1	Carboxylesterase.	d__Bacteria;p__Bacteroidota;c__Bacteroidia;o__Bacteroidales;f__UBA932;g__RC9;s__RC9 sp900316525
metaerg.pl|44166	k141_64894	877	1158	282	1	No	0	3.1.1.1	Carboxylesterase.	d__Bacteria;p__Bacteroidota;c__Bacteroidia;o__Bacteroidales;f__UBA932;g__RC9;s__RC9 sp900319185
metaerg.pl|44483	k141_127860	3	1154	1152	-1	No	0	3.1.1.1	Carboxylesterase.	d__Bacteria;p__Bacteroidota;c__Bacteroidia;o__Bacteroidales;f__UBA932;g__RC9;s__RC9 sp002373715
metaerg.pl|46457	k141_311384	541	1128	588	1	No	0	3.1.1.1	Carboxylesterase.	d__Bacteria;p__Bacteroidota;c__Bacteroidia;o__Bacteroidales;f__UBA932;g__RC9;s__RC9 sp900316955
metaerg.pl|51126	k141_99051	1	1074	1074	1	No	0	3.1.1.1	Carboxylesterase.	d__Bacteria;p__Firmicutes_A;c__Clostridia;o__Lachnospirales;f__Lachnospiraceae;g__CAG-791;s__CAG-791 sp002358875
metaerg.pl|51427	k141_108007	42	1070	1029	1	No	0	3.1.1.1	Carboxylesterase.	d__Bacteria;p__Bacteroidota;c__Bacteroidia;o__Bacteroidales;f__UBA932;g__RC9;s__RC9 sp001602885
metaerg.pl|55768	k141_28392	3	923	921	1	No	0	3.1.1.1	Carboxylesterase.	d__Bacteria;p__Firmicutes_A;c__Clostridia;o__Lachnospirales;f__Lachnospiraceae;g__CAG-791;s__CAG-791 sp002448395
metaerg.pl|72406	k141_66975	507	905	399	1	No	0	3.1.1.1	Carboxylesterase.	d__Bacteria;p__Bacteroidota;c__Bacteroidia;o__Bacteroidales;f__UBA932;g__RC9;s__RC9 sp900316525
metaerg.pl|73775	k141_273421	1	441	441	-1	No	0	3.1.1.1	Carboxylesterase.	d__Bacteria;p__Bacteroidota;c__Bacteroidia;o__Bacteroidales;f__F082;g__F082;s__F082 sp002396205
metaerg.pl|83364	k141_163986	3	404	402	1	No	0	3.1.1.1	Carboxylesterase.	d__Bacteria;p__Bacteroidota;c__Bacteroidia;o__Bacteroidales;f__Bacteroidaceae;g__Prevotella;s__Prevotella sp900316985
metaerg.pl|91580	k141_161950	41	808	768	-1	No	0	3.1.1.1	Carboxylesterase.	d__Bacteria;p__Bacteroidota;c__Bacteroidia;o__Bacteroidales;f__Bacteroidaceae;g__Prevotella;s__Prevotella sp900318685
metaerg.pl|105924	k141_207331	1	756	756	-1	No	0	3.1.1.1	Carboxylesterase.	d__Bacteria;p__Bacteroidota;c__Bacteroidia;o__Bacteroidales;f__UBA932;g__Bact-11;s__Bact-11 sp002314725
metaerg.pl|108019	k141_120233	279	749	471	1	No	0	3.1.1.1	Carboxylesterase.	d__Bacteria;p__Bacteroidota;c__Bacteroidia;o__Bacteroidales;f__UBA932;g__RC9;s__RC9 sp900319185
metaerg.pl|109282	k141_83600	335	745	411	1	No	0	3.1.1.1	Carboxylesterase.	d__Bacteria;p__Bacteroidota;c__Bacteroidia;o__Bacteroidales;f__Bacteroidaceae;g__Prevotella;s__Prevotella sp900320905
metaerg.pl|110095	k141_87458	2	742	741	-1	No	0	3.1.1.1	Carboxylesterase.	d__Bacteria;p__Bacteroidota;c__Bacteroidia;o__Bacteroidales;f__UBA932;g__RC9;s__RC9 sp900316955
metaerg.pl|116844	k141_62097	1	690	690	1	No	0	3.1.1.1	Carboxylesterase.	d__Bacteria;p__Bacteroidota;c__Bacteroidia;o__Bacteroidales;f__Bacteroidaceae;g__Prevotella;s__Prevotella sp900315095
metaerg.pl|123990	k141_245778	3	704	702	1	No	0	3.1.1.1	Carboxylesterase.	d__Bacteria;p__Bacteroidota;c__Bacteroidia;o__Bacteroidales;f__UBA932;g__RC9;s__RC9 sp900316525
metaerg.pl|136700	k141_207060	3	674	672	-1	No	0	3.1.1.1	Carboxylesterase.	d__Bacteria;p__Bacteroidota;c__Bacteroidia;o__Bacteroidales;f__Bacteroidaceae;g__Prevotella;s__Prevotella sp900315075
metaerg.pl|152990	k141_200990	1	639	639	-1	No	0	3.1.1.1	Carboxylesterase.	d__Bacteria;p__Bacteroidota;c__Bacteroidia;o__Bacteroidales;f__Bacteroidaceae;g__Prevotella;s__Prevotella sp900110085
metaerg.pl|156451	k141_154760	2	475	474	1	No	0	3.1.1.1	Carboxylesterase.	d__Bacteria;p__Bacteroidota;c__Bacteroidia;o__Bacteroidales;f__Bacteroidaceae;g__Prevotella;s__Prevotella sp900316445
metaerg.pl|159754	k141_155113	3	626	624	-1	No	0	3.1.1.1	Carboxylesterase.	d__Bacteria;p__Firmicutes_A;c__Clostridia;o__Peptostreptococcales;f__Anaerovoracaceae;g__Mogibacterium;s__Mogibacterium sp900317675
metaerg.pl|162670	k141_93965	3	620	618	-1	No	0	3.1.1.1	Carboxylesterase.	d__Bacteria;p__Bacteroidota;c__Bacteroidia;o__Bacteroidales;f__UBA932;g__RC9;s__RC9 sp900321245
metaerg.pl|168533	k141_21155	3	449	447	1	No	0	3.1.1.1	Carboxylesterase.	d__Bacteria;p__Firmicutes_A;c__Clostridia_A;o__Christensenellales;f__CAG-74;g__GCA-900199385;s__GCA-900199385 sp900315315
metaerg.pl|173429	k141_165410	2	601	600	1	No	0	3.1.1.1	Carboxylesterase.	d__Bacteria;p__Bacteroidota;c__Bacteroidia;o__Bacteroidales;f__UBA932;g__RC9;s__RC9 sp900318015
metaerg.pl|184011	k141_21064	22	585	564	1	No	0	3.1.1.1	Carboxylesterase.	d__Bacteria;p__Firmicutes_A;c__Clostridia;o__Oscillospirales;f__Acutalibacteraceae;g__RUG612;s__RUG612 sp900320605
metaerg.pl|204786	k141_144435	197	556	360	1	No	0	3.1.1.1	Carboxylesterase.	d__Bacteria;p__Bacteroidota;c__Bacteroidia;o__Bacteroidales;f__UBA932;g__RC9;s__RC9 sp900321245
metaerg.pl|209822	k141_289161	59	550	492	1	No	0	3.1.1.1	Carboxylesterase.	d__Bacteria;p__Bacteroidota;c__Bacteroidia;o__Bacteroidales;f__UBA932;g__RC9;s__RC9 sp001602885
metaerg.pl|214817	k141_263579	3	392	390	-1	No	0	3.1.1.1	Carboxylesterase.	d__Bacteria;p__Bacteroidota;c__Bacteroidia;o__Bacteroidales;f__Bacteroidaceae;g__Prevotella;s__Prevotella sp900318885
metaerg.pl|216076	k141_75586	3	542	540	1	No	0	3.1.1.1	Carboxylesterase.	d__Bacteria;p__Bacteroidota;c__Bacteroidia;o__Bacteroidales;f__F082;g__F082;s__F082 sp002310075
metaerg.pl|219244	k141_114009	1	540	540	-1	No	0	3.1.1.1	Carboxylesterase.	d__Bacteria;p__Bacteroidota;c__Bacteroidia;o__Bacteroidales;f__Bacteroidaceae;g__Prevotella;s__Prevotella sp900316445
metaerg.pl|231343	k141_233543	1	294	294	1	No	0	3.1.1.1	Carboxylesterase.	d__Bacteria;p__Bacteroidota;c__Bacteroidia;o__Bacteroidales;f__Bacteroidaceae;g__Prevotella;s__Prevotella sp900319305
metaerg.pl|232398	k141_175629	1	525	525	1	No	0	3.1.1.1	Carboxylesterase.	d__Bacteria;p__Actinobacteriota;c__Actinomycetia;o__Actinomycetales;f__Bifidobacteriaceae;g__RUG039;s__RUG039 sp900314875
metaerg.pl|239498	k141_227526	1	519	519	1	No	0	3.1.1.1	Carboxylesterase.	d__Bacteria;p__Bacteroidota;c__Bacteroidia;o__Bacteroidales;f__Bacteroidaceae;g__Prevotella;s__Prevotella sp900319715
metaerg.pl|239788	k141_141540	210	518	309	1	No	0	3.1.1.1	Carboxylesterase.	d__Bacteria;p__Firmicutes_A;c__Clostridia_A;o__Christensenellales;f__CAG-74;g__GCA-900199385;s__GCA-900199385 sp900176495
metaerg.pl|251544	k141_57758	2	505	504	1	No	0	3.1.1.1	Carboxylesterase.	d__Bacteria;p__Bacteroidota;c__Bacteroidia;o__Bacteroidales;f__UBA932;g__Bact-11;s__Bact-11 sp001602845
metaerg.pl|06338	k141_145622	1	1662	1662	1	No	0	3.1.1.1	Carboxylesterase.	d__Bacteria;p__Firmicutes_A;c__Clostridia;o__Oscillospirales;f__Acutalibacteraceae;g__Ruminococcus_E;s__Ruminococcus_E sp900319615
metaerg.pl|06616	k141_243399	3102	4463	1362	1	No	0	3.1.1.1	Carboxylesterase.	d__Bacteria;p__Firmicutes_A;c__Clostridia_A;o__Christensenellales;f__CAG-74;g__RUG740;s__RUG740 sp900316415
metaerg.pl|11139	k141_293998	3	233	231	1	No	0	3.1.1.1	Carboxylesterase.	d__Bacteria;p__Spirochaetota;c__Spirochaetia;o__Sphaerochaetales;f__Sphaerochaetaceae;g__UBA9732;s__UBA9732 sp003456855
metaerg.pl|15393	k141_253076	1234	2229	996	1	No	0	3.1.1.1	Carboxylesterase.	d__Bacteria;p__Bacteroidota;c__Bacteroidia;o__Bacteroidales;f__UBA932;g__RC9;s__RC9 sp900316245
metaerg.pl|17962	k141_241226	415	1905	1491	1	No	0	3.1.1.1	Carboxylesterase.	d__Bacteria;p__Bacteroidota;c__Bacteroidia;o__Bacteroidales;f__UBA932;g__RC9;s__RC9 sp900316955
metaerg.pl|24184	k141_146533	997	1617	621	1	No	0	3.1.1.1	Carboxylesterase.	d__Bacteria;p__Bacteroidota;c__Bacteroidia;o__Bacteroidales;f__UBA932;g__RC9;s__RC9 sp900541925
metaerg.pl|26075	k141_215999	1	1041	1041	1	No	0	3.1.1.1	Carboxylesterase.	d__Bacteria;p__Bacteroidota;c__Bacteroidia;o__Bacteroidales;f__UBA932;g__RC9;s__RC9 sp900541925
metaerg.pl|37330	k141_223512	1	1008	1008	1	No	0	3.1.1.1	Carboxylesterase.	d__Bacteria;p__Bacteroidota;c__Bacteroidia;o__Bacteroidales;f__UBA932;g__RC9;s__RC9 sp900319185
metaerg.pl|44402	k141_256067	308	1069	762	-1	No	0	3.1.1.1	Carboxylesterase.	d__Bacteria;p__Firmicutes_C;c__Negativicutes;o__Acidaminococcales;f__Acidaminococcaceae;g__Succiniclasticum;s__Succiniclasticum sp003512125
metaerg.pl|45225	k141_170164	3	701	699	-1	No	0	3.1.1.1	Carboxylesterase.	d__Bacteria;p__Bacteroidota;c__Bacteroidia;o__Bacteroidales;f__UBA932;g__RC9;s__RC9 sp900316955
metaerg.pl|45998	k141_206981	503	1126	624	-1	No	0	3.1.1.1	Carboxylesterase.	d__Bacteria;p__Bacteroidota;c__Bacteroidia;o__Bacteroidales;f__Bacteroidaceae;g__Prevotella;s__Prevotella sp900314995
metaerg.pl|52599	k141_252890	3	1052	1050	-1	No	0	3.1.1.1	Carboxylesterase.	d__Bacteria;p__Bacteroidota;c__Bacteroidia;o__Bacteroidales;f__UBA932;g__RC9;s__RC9 sp001602885
metaerg.pl|59375	k141_153638	1	795	795	1	No	0	3.1.1.1	Carboxylesterase.	d__Bacteria;p__Bacteroidota;c__Bacteroidia;o__Bacteroidales;f__UBA932;g__RC9;s__RC9 sp900316525
metaerg.pl|60975	k141_5225	3	248	246	-1	No	0	3.1.1.1	Carboxylesterase.	d__Bacteria;p__Bacteroidota;c__Bacteroidia;o__Bacteroidales;f__Bacteroidaceae;g__UBA2918;s__UBA2918 sp900313715
metaerg.pl|62819	k141_297343	1	615	615	1	No	0	3.1.1.1	Carboxylesterase.	d__Bacteria;p__Bacteroidota;c__Bacteroidia;o__Bacteroidales;f__Bacteroidaceae;g__Prevotella;s__Prevotella sp900316985
metaerg.pl|63305	k141_16402	73	960	888	1	No	0	3.1.1.1	Carboxylesterase.	d__Bacteria;p__Firmicutes_A;c__Clostridia;o__Lachnospirales;f__Lachnospiraceae;g__UBA2868;s__UBA2868 sp002368575
metaerg.pl|63848	k141_308062	1	273	273	1	No	0	3.1.1.1	Carboxylesterase.	d__Bacteria;p__Bacteroidota;c__Bacteroidia;o__Bacteroidales;f__Bacteroidaceae;g__Prevotella;s__Prevotella sp900318585
metaerg.pl|67208	k141_188346	3	368	366	-1	No	0	3.1.1.1	Carboxylesterase.	d__Bacteria;p__Firmicutes_A;c__Clostridia;o__Peptostreptococcales;f__Anaerovoracaceae;g__Mogibacterium;s__Mogibacterium sp900320285
metaerg.pl|69100	k141_102072	259	921	663	-1	No	0	3.1.1.1	Carboxylesterase.	d__Bacteria;p__Bacteroidota;c__Bacteroidia;o__Bacteroidales;f__UBA932;g__RC9;s__RC9 sp900319185
metaerg.pl|80034	k141_42775	1	858	858	1	No	0	3.1.1.1	Carboxylesterase.	d__Bacteria;p__Bacteroidota;c__Bacteroidia;o__Bacteroidales;f__Bacteroidaceae;g__Prevotella;s__Prevotella ruminicola_C
metaerg.pl|83129	k141_197770	2	658	657	1	No	0	3.1.1.1	Carboxylesterase.	d__Bacteria;p__Bacteroidota;c__Bacteroidia;o__Bacteroidales;f__Bacteroidaceae;g__Prevotella;s__Prevotella sp900316445
metaerg.pl|103357	k141_96808	2	487	486	1	No	0	3.1.1.1	Carboxylesterase.	d__Bacteria;p__Bacteroidota;c__Bacteroidia;o__Bacteroidales;f__Bacteroidaceae;g__Prevotella;s__Prevotella sp900316445
metaerg.pl|103531	k141_132684	32	763	732	1	No	0	3.1.1.1	Carboxylesterase.	d__Bacteria;p__Bacteroidota;c__Bacteroidia;o__Bacteroidales;f__UBA932;g__RC9;s__RC9 sp900319185
metaerg.pl|106081	k141_128397	1	753	753	1	No	0	3.1.1.1	Carboxylesterase.	d__Bacteria;p__Firmicutes_A;c__Clostridia;o__Lachnospirales;f__Lachnospiraceae;g__CAG-791;s__CAG-791 sp900321785
metaerg.pl|114024	k141_268158	1	729	729	1	No	0	3.1.1.1	Carboxylesterase.	d__Bacteria;p__Bacteroidota;c__Bacteroidia;o__Bacteroidales;f__UBA932;g__RC9;s__RC9 sp001602885
metaerg.pl|119002	k141_22247	1	492	492	-1	No	0	3.1.1.1	Carboxylesterase.	d__Bacteria;p__Firmicutes_A;c__Clostridia;o__Oscillospirales;f__Ruminococcaceae;g__UBA1771;s__UBA1771 sp002315315
metaerg.pl|123186	k141_236906	1	702	702	-1	No	0	3.1.1.1	Carboxylesterase.	d__Bacteria;p__Bacteroidota;c__Bacteroidia;o__Bacteroidales;f__UBA932;g__RC9;s__RC9 sp900316525
metaerg.pl|134849	k141_139969	116	622	507	-1	No	0	3.1.1.1	Carboxylesterase.	d__Bacteria;p__Bacteroidota;c__Bacteroidia;o__Bacteroidales;f__UBA932;g__RC9;s__RC9 sp900318015
metaerg.pl|135824	k141_221712	1	672	672	1	No	0	3.1.1.1	Carboxylesterase.	d__Bacteria;p__Bacteroidota;c__Bacteroidia;o__Bacteroidales;f__UBA932;g__RC9;s__RC9 sp002373715
metaerg.pl|146450	k141_188574	202	651	450	1	No	0	3.1.1.1	Carboxylesterase.	d__Bacteria;p__Bacteroidota;c__Bacteroidia;o__Bacteroidales;f__UBA932;g__RC9;s__RC9 sp900321245
metaerg.pl|148559	k141_257736	1	645	645	1	No	0	3.1.1.1	Carboxylesterase.	d__Bacteria;p__Bacteroidota;c__Bacteroidia;o__Bacteroidales;f__UBA932;g__Bact-11;s__Bact-11 sp002314725
metaerg.pl|149472	k141_297383	3	644	642	1	No	0	3.1.1.1	Carboxylesterase.	d__Bacteria;p__Firmicutes;c__Bacilli;o__Erysipelotrichales;f__Erysipelotrichaceae;g__Bulleidia;s__Bulleidia sp900320455
metaerg.pl|152373	k141_232678	351	638	288	-1	No	0	3.1.1.1	Carboxylesterase.	d__Bacteria;p__Bacteroidota;c__Bacteroidia;o__Bacteroidales;f__UBA932;g__Bact-11;s__Bact-11 sp001603505
metaerg.pl|154052	k141_54547	1	636	636	-1	No	0	3.1.1.1	Carboxylesterase.	d__Bacteria;p__Bacteroidota;c__Bacteroidia;o__Bacteroidales;f__Bacteroidaceae;g__Prevotella;s__Prevotella sp900314715
metaerg.pl|183179	k141_81031	2	586	585	-1	No	0	3.1.1.1	Carboxylesterase.	d__Bacteria;p__Bacteroidota;c__Bacteroidia;o__Bacteroidales;f__UBA932;g__RC9;s__RC9 sp002373715
metaerg.pl|189024	k141_42907	1	579	579	1	No	0	3.1.1.1	Carboxylesterase.	d__Bacteria;p__Firmicutes_A;c__Clostridia;o__Oscillospirales;f__Oscillospiraceae;g__NK3B98;s__NK3B98 sp000421005
metaerg.pl|193438	k141_137743	1	573	573	-1	No	0	3.1.1.1	Carboxylesterase.	d__Bacteria;p__Bacteroidota;c__Bacteroidia;o__Bacteroidales;f__UBA932;g__RC9;s__RC9 sp900316525
metaerg.pl|198411	k141_77022	77	565	489	1	No	0	3.1.1.1	Carboxylesterase.	d__Bacteria;p__Bacteroidota;c__Bacteroidia;o__Bacteroidales;f__Bacteroidaceae;g__UBA1179;s__UBA1179 sp002310015
metaerg.pl|203488	k141_249740	2	559	558	-1	No	0	3.1.1.1	Carboxylesterase.	d__Bacteria;p__Bacteroidota;c__Bacteroidia;o__Bacteroidales;f__UBA932;g__RC9;s__RC9 sp001915575
metaerg.pl|203939	k141_209375	3	557	555	1	No	0	3.1.1.1	Carboxylesterase.	d__Bacteria;p__Bacteroidota;c__Bacteroidia;o__Bacteroidales;f__UBA932;g__RC9;s__RC9 sp900321655
metaerg.pl|219813	k141_234874	1	540	540	1	No	0	3.1.1.1	Carboxylesterase.	d__Bacteria;p__Firmicutes_A;c__Clostridia;o__Lachnospirales;f__Lachnospiraceae;g__Butyrivibrio;s__Butyrivibrio sp000424265
metaerg.pl|225792	k141_301334	3	533	531	1	No	0	3.1.1.1	Carboxylesterase.	d__Bacteria;p__Firmicutes_C;c__Negativicutes;o__Acidaminococcales;f__Acidaminococcaceae;g__Succiniclasticum;s__Succiniclasticum ruminis
metaerg.pl|228042	k141_305639	1	531	531	-1	No	0	3.1.1.1	Carboxylesterase.	d__Bacteria;p__Bacteroidota;c__Bacteroidia;o__Bacteroidales;f__UBA932;g__RC9;s__RC9 sp900316525
metaerg.pl|233981	k141_166137	2	523	522	-1	No	0	3.1.1.1	Carboxylesterase.	d__Bacteria;p__Bacteroidota;c__Bacteroidia;o__Bacteroidales;f__Bacteroidaceae;g__Prevotella;s__Prevotella sp900315105
metaerg.pl|235372	k141_171805	1	522	522	1	No	0	3.1.1.1	Carboxylesterase.	d__Bacteria;p__Bacteroidota;c__Bacteroidia;o__Bacteroidales;f__Bacteroidaceae;g__Prevotella;s__Prevotella sp900319305
metaerg.pl|235231	k141_56796	1	522	522	1	No	0	3.1.1.1	Carboxylesterase.	d__Bacteria;p__Bacteroidota;c__Bacteroidia;o__Bacteroidales;f__UBA932;g__Bact-11;s__Bact-11 sp001602845
metaerg.pl|241676	k141_223766	3	518	516	-1	No	0	3.1.1.1	Carboxylesterase.	d__Bacteria;p__Firmicutes_A;c__Clostridia_A;o__Christensenellales;f__CAG-74;g__GCA-900199385;s__GCA-900199385 sp900315315
metaerg.pl|244902	k141_267595	1	513	513	-1	No	0	3.1.1.1	Carboxylesterase.	d__Bacteria;p__Bacteroidota;c__Bacteroidia;o__Bacteroidales;f__UBA932;g__Bact-11;s__Bact-11 sp002314725
metaerg.pl|249236	k141_21235	3	509	507	1	No	0	3.1.1.1	Carboxylesterase.	d__Bacteria;p__Bacteroidota;c__Bacteroidia;o__Bacteroidales;f__Bacteroidaceae;g__Prevotella;s__Prevotella sp900316445
metaerg.pl|17061	k141_293167	647	2203	1557	1	No	0	3.1.1.1	Carboxylesterase.	d__Bacteria;p__Bacteroidota;c__Bacteroidia;o__Bacteroidales;f__UBA932;g__RC9;s__RC9 sp900316955
metaerg.pl|26046	k141_12173	3	701	699	1	No	0	3.1.1.1	Carboxylesterase.	d__Bacteria;p__Bacteroidota;c__Bacteroidia;o__Bacteroidales;f__Bacteroidaceae;g__Prevotella;s__Prevotella sp900318555
metaerg.pl|26758	k141_159841	2	1246	1245	-1	No	0	3.1.1.1	Carboxylesterase.	d__Bacteria;p__Bacteroidota;c__Bacteroidia;o__Bacteroidales;f__UBA932;g__RC9;s__RC9 sp900541925
metaerg.pl|28461	k141_333142	668	1561	894	1	No	0	3.1.1.1	Carboxylesterase.	d__Bacteria;p__Bacteroidota;c__Bacteroidia;o__Bacteroidales;f__Bacteroidaceae;g__UBA2918;s__UBA2918 sp900313715
metaerg.pl|28971	k141_222138	1	918	918	1	No	0	3.1.1.1	Carboxylesterase.	d__Bacteria;p__Bacteroidota;c__Bacteroidia;o__Bacteroidales;f__UBA932;g__RC9;s__RC9 sp900319185
metaerg.pl|31641	k141_176654	468	1469	1002	-1	No	0	3.1.1.1	Carboxylesterase.	d__Bacteria;p__Firmicutes_A;c__Clostridia_A;o__Christensenellales;f__CAG-74;g__RUG740;s__RUG740 sp900316415
metaerg.pl|35401	k141_294048	2	385	384	-1	No	0	3.1.1.1	Carboxylesterase.	d__Bacteria;p__Bacteroidota;c__Bacteroidia;o__Bacteroidales;f__Bacteroidaceae;g__Prevotella;s__Prevotella sp900316445
metaerg.pl|40332	k141_94522	1	729	729	1	No	0	3.1.1.1	Carboxylesterase.	d__Bacteria;p__Bacteroidota;c__Bacteroidia;o__Bacteroidales;f__UBA932;g__RC9;s__RC9 sp900318015
metaerg.pl|43637	k141_238141	439	1224	786	1	No	0	3.1.1.1	Carboxylesterase.	d__Bacteria;p__Bacteroidota;c__Bacteroidia;o__Bacteroidales;f__UBA932;g__RC9;s__RC9 sp900316525
metaerg.pl|43724	k141_114016	28	639	612	-1	No	0	3.1.1.1	Carboxylesterase.	d__Bacteria;p__Bacteroidota;c__Bacteroidia;o__Bacteroidales;f__UBA932;g__RC9;s__RC9 sp900319405
metaerg.pl|46887	k141_334576	3	458	456	-1	No	0	3.1.1.1	Carboxylesterase.	d__Bacteria;p__Bacteroidota;c__Bacteroidia;o__Bacteroidales;f__UBA932;g__Bact-11;s__Bact-11 sp002314725
metaerg.pl|47366	k141_179919	2	1063	1062	1	No	0	3.1.1.1	Carboxylesterase.	d__Bacteria;p__Bacteroidota;c__Bacteroidia;o__Bacteroidales;f__F082;g__F082;s__F082 sp900321315
metaerg.pl|48245	k141_168035	3	701	699	-1	No	0	3.1.1.1	Carboxylesterase.	d__Bacteria;p__Bacteroidota;c__Bacteroidia;o__Bacteroidales;f__UBA932;g__RC9;s__RC9 sp900320795
metaerg.pl|48193	k141_302705	958	1164	207	1	No	0	3.1.1.1	Carboxylesterase.	d__Bacteria;p__Bacteroidota;c__Bacteroidia;o__Bacteroidales;f__UBA932;g__RC9;s__RC9 sp900319185
metaerg.pl|49561	k141_127744	255	1148	894	-1	No	0	3.1.1.1	Carboxylesterase.	d__Bacteria;p__Bacteroidota;c__Bacteroidia;o__Bacteroidales;f__UBA932;g__RC9;s__RC9 sp900321655
metaerg.pl|50267	k141_115457	752	1138	387	-1	No	0	3.1.1.1	Carboxylesterase.	d__Bacteria;p__Bacteroidota;c__Bacteroidia;o__Bacteroidales;f__Bacteroidaceae;g__Prevotella;s__Prevotella sp900318585
metaerg.pl|50326	k141_253241	1	699	699	-1	No	0	3.1.1.1	Carboxylesterase.	d__Bacteria;p__Bacteroidota;c__Bacteroidia;o__Bacteroidales;f__UBA932;g__RC9;s__RC9 sp001602885
metaerg.pl|51574	k141_47219	1	1125	1125	1	No	0	3.1.1.1	Carboxylesterase.	d__Bacteria;p__Bacteroidota;c__Bacteroidia;o__Bacteroidales;f__Bacteroidaceae;g__Prevotella;s__Prevotella sp900319305
metaerg.pl|56006	k141_187220	3	644	642	-1	No	0	3.1.1.1	Carboxylesterase.	d__Bacteria;p__Bacteroidota;c__Bacteroidia;o__Bacteroidales;f__UBA932;g__RC9;s__RC9 sp900316525
metaerg.pl|65282	k141_192055	2	556	555	-1	No	0	3.1.1.1	Carboxylesterase.	d__Bacteria;p__Bacteroidota;c__Bacteroidia;o__Bacteroidales;f__UBA932;g__RC9;s__RC9 sp900316955
metaerg.pl|65708	k141_278806	2	991	990	1	No	0	3.1.1.1	Carboxylesterase.	d__Bacteria;p__Bacteroidota;c__Bacteroidia;o__Bacteroidales;f__Bacteroidaceae;g__Prevotella;s__Prevotella sp900314995
metaerg.pl|67383	k141_29223	115	981	867	-1	No	0	3.1.1.1	Carboxylesterase.	d__Bacteria;p__Firmicutes_A;c__Clostridia;o__Lachnospirales;f__Lachnospiraceae;g__CAG-791;s__CAG-791 sp002448395
metaerg.pl|70011	k141_31436	2	628	627	-1	No	0	3.1.1.1	Carboxylesterase.	d__Bacteria;p__Bacteroidota;c__Bacteroidia;o__Bacteroidales;f__Bacteroidaceae;g__Prevotella;s__Prevotella sp900316445
metaerg.pl|74571	k141_147300	3	932	930	1	No	0	3.1.1.1	Carboxylesterase.	d__Bacteria;p__Bacteroidota;c__Bacteroidia;o__Bacteroidales;f__UBA932;g__RC9;s__RC9 sp900318015
metaerg.pl|84504	k141_133890	1	879	879	-1	No	0	3.1.1.1	Carboxylesterase.	d__Bacteria;p__Bacteroidota;c__Bacteroidia;o__Bacteroidales;f__UBA932;g__RC9;s__RC9 sp900321245
metaerg.pl|97103	k141_163680	2	820	819	-1	No	0	3.1.1.1	Carboxylesterase.	d__Bacteria;p__Bacteroidota;c__Bacteroidia;o__Bacteroidales;f__UBA932;g__Bact-11;s__Bact-11 sp001602845
metaerg.pl|100298	k141_273637	259	810	552	-1	No	0	3.1.1.1	Carboxylesterase.	d__Bacteria;p__Bacteroidota;c__Bacteroidia;o__Bacteroidales;f__Bacteroidaceae;g__Prevotella;s__Prevotella sp900315105
metaerg.pl|103648	k141_108923	35	796	762	-1	No	0	3.1.1.1	Carboxylesterase.	d__Bacteria;p__Bacteroidota;c__Bacteroidia;o__Bacteroidales;f__Bacteroidaceae;g__Prevotella;s__Prevotella sp900316445
metaerg.pl|104105	k141_114625	2	775	774	-1	No	0	3.1.1.1	Carboxylesterase.	d__Bacteria;p__Firmicutes_A;c__Clostridia;o__Peptostreptococcales;f__Anaerovoracaceae;g__Mogibacterium;s__Mogibacterium sp900320285
metaerg.pl|106881	k141_295382	2	388	387	-1	No	0	3.1.1.1	Carboxylesterase.	d__Bacteria;p__Firmicutes_A;c__Clostridia;o__Saccharofermentanales;f__Saccharofermentanaceae;g__Saccharofermentans;s__Saccharofermentans sp003149065
metaerg.pl|107370	k141_220360	452	784	333	1	No	0	3.1.1.1	Carboxylesterase.	d__Bacteria;p__Firmicutes_A;c__Clostridia;o__Oscillospirales;f__Acutalibacteraceae;g__RUG612;s__RUG612 sp900320605
metaerg.pl|110168	k141_238127	1	774	774	-1	No	0	3.1.1.1	Carboxylesterase.	d__Bacteria;p__Firmicutes_A;c__Clostridia_A;o__Christensenellales;f__CAG-74;g__GCA-900199385;s__GCA-900199385 sp900315315
metaerg.pl|111366	k141_1715	3	770	768	1	No	0	3.1.1.1	Carboxylesterase.	d__Bacteria;p__Bacteroidota;c__Bacteroidia;o__Bacteroidales;f__UBA932;g__RC9;s__RC9 sp002373715
metaerg.pl|152337	k141_263380	1	468	468	-1	No	0	3.1.1.1	Carboxylesterase.	d__Bacteria;p__Bacteroidota;c__Bacteroidia;o__Bacteroidales;f__Bacteroidaceae;g__UBA4293;s__UBA4293 sp900316585
metaerg.pl|154159	k141_81718	1	660	660	1	No	0	3.1.1.1	Carboxylesterase.	d__Bacteria;p__Bacteroidota;c__Bacteroidia;o__Bacteroidales;f__UBA932;g__RC9;s__RC9 sp900316525
metaerg.pl|155028	k141_209689	1	660	660	-1	No	0	3.1.1.1	Carboxylesterase.	d__Bacteria;p__Bacteroidota;c__Bacteroidia;o__Bacteroidales;f__Bacteroidaceae;g__Prevotella;s__Prevotella sp900315765
metaerg.pl|166916	k141_231718	2	637	636	1	No	0	3.1.1.1	Carboxylesterase.	d__Bacteria;p__Bacteroidota;c__Bacteroidia;o__Bacteroidales;f__F082;g__F082;s__F082 sp900317055
metaerg.pl|169515	k141_104989	416	631	216	1	No	0	3.1.1.1	Carboxylesterase.	d__Bacteria;p__Bacteroidota;c__Bacteroidia;o__Bacteroidales;f__Bacteroidaceae;g__Prevotella;s__Prevotella ruminicola
metaerg.pl|173387	k141_143823	49	624	576	-1	No	0	3.1.1.1	Carboxylesterase.	d__Bacteria;p__Bacteroidota;c__Bacteroidia;o__Bacteroidales;f__Bacteroidaceae;g__Prevotella;s__Prevotella sp900316265
metaerg.pl|182191	k141_180261	2	610	609	1	No	0	3.1.1.1	Carboxylesterase.	d__Bacteria;p__Bacteroidota;c__Bacteroidia;o__Bacteroidales;f__UBA932;g__RC9;s__RC9 sp900321655
metaerg.pl|191629	k141_240548	3	596	594	-1	No	0	3.1.1.1	Carboxylesterase.	d__Bacteria;p__Bacteroidota;c__Bacteroidia;o__Bacteroidales;f__UBA932;g__RC9;s__RC9 sp900316955
metaerg.pl|193494	k141_111923	116	592	477	-1	No	0	3.1.1.1	Carboxylesterase.	d__Bacteria;p__Bacteroidota;c__Bacteroidia;o__Bacteroidales;f__Bacteroidaceae;g__Prevotella;s__Prevotella sp900315095
metaerg.pl|211044	k141_180957	1	570	570	1	No	0	3.1.1.1	Carboxylesterase.	d__Bacteria;p__Bacteroidota;c__Bacteroidia;o__Bacteroidales;f__UBA932;g__RC9;s__RC9 sp900316525
metaerg.pl|215683	k141_143143	3	443	441	1	No	0	3.1.1.1	Carboxylesterase.	d__Bacteria;p__Bacteroidota;c__Bacteroidia;o__Bacteroidales;f__UBA932;g__RC9;s__RC9 sp900321245
metaerg.pl|216472	k141_180530	188	562	375	-1	No	0	3.1.1.1	Carboxylesterase.	d__Bacteria;p__Firmicutes_A;c__Clostridia;o__Oscillospirales;f__Acutalibacteraceae;g__RUG612;s__RUG612 sp900320605
metaerg.pl|222379	k141_62789	2	556	555	1	No	0	3.1.1.1	Carboxylesterase.	d__Bacteria;p__Bacteroidota;c__Bacteroidia;o__Bacteroidales;f__Muribaculaceae;g__C941;s__C941 sp900317325
metaerg.pl|229886	k141_288964	252	548	297	-1	No	0	3.1.1.1	Carboxylesterase.	d__Bacteria;p__Bacteroidota;c__Bacteroidia;o__Bacteroidales;f__Bacteroidaceae;g__Prevotella;s__Prevotella sp900314985
metaerg.pl|235305	k141_54166	208	540	333	1	No	0	3.1.1.1	Carboxylesterase.	d__Bacteria;p__Bacteroidota;c__Bacteroidia;o__Bacteroidales;f__Bacteroidaceae;g__Prevotella;s__Prevotella sp900318585
metaerg.pl|241266	k141_277447	2	535	534	-1	No	0	3.1.1.1	Carboxylesterase.	d__Bacteria;p__Bacteroidota;c__Bacteroidia;o__Bacteroidales;f__Bacteroidaceae;g__Prevotella;s__Prevotella sp900316445
metaerg.pl|242378	k141_281101	3	392	390	-1	No	0	3.1.1.1	Carboxylesterase.	d__Bacteria;p__Firmicutes_A;c__Clostridia_A;o__Christensenellales;f__CAG-74;g__GCA-900199385;s__GCA-900199385 sp900315315
metaerg.pl|251232	k141_336098	2	526	525	-1	No	0	3.1.1.1	Carboxylesterase.	d__Bacteria;p__Firmicutes_A;c__Clostridia;o__Oscillospirales;f__Acutalibacteraceae;g__Acutalibacter;s__Acutalibacter timonensis
metaerg.pl|258472	k141_117184	3	518	516	-1	No	0	3.1.1.1	Carboxylesterase.	d__Bacteria;p__Bacteroidota;c__Bacteroidia;o__Bacteroidales;f__UBA932;g__RC9;s__RC9 sp900321245
metaerg.pl|265843	k141_149303	3	512	510	1	No	0	3.1.1.1	Carboxylesterase.	d__Bacteria;p__Bacteroidota;c__Bacteroidia;o__Bacteroidales;f__UBA932;g__Bact-11;s__Bact-11 sp002361615
metaerg.pl|271288	k141_62752	2	505	504	-1	No	0	3.1.1.1	Carboxylesterase.	d__Bacteria;p__Firmicutes_A;c__Clostridia;o__Lachnospirales;f__Lachnospiraceae;g__Oribacterium;s__Oribacterium sp000424445
metaerg.pl|07938	k141_33044	3	446	444	-1	No	0	3.1.1.1	Carboxylesterase.	d__Bacteria;p__Bacteroidota;c__Bacteroidia;o__Bacteroidales;f__F082;g__F082;s__F082 sp002396205
metaerg.pl|11973	k141_267758	767	2443	1677	-1	No	0	3.1.1.1	Carboxylesterase.	d__Bacteria;p__Firmicutes_A;c__Clostridia;o__Oscillospirales;f__Acutalibacteraceae;g__Ruminococcus_E;s__Ruminococcus_E sp900319615
metaerg.pl|12750	k141_23981	1	681	681	-1	No	0	3.1.1.1	Carboxylesterase.	d__Bacteria;p__Bacteroidota;c__Bacteroidia;o__Bacteroidales;f__UBA932;g__RC9;s__RC9 sp900316955
metaerg.pl|16114	k141_112494	1	840	840	-1	No	0	3.1.1.1	Carboxylesterase.	d__Bacteria;p__Bacteroidota;c__Bacteroidia;o__Bacteroidales;f__UBA932;g__RC9;s__RC9 sp900541925
metaerg.pl|18978	k141_108899	1	1416	1416	1	No	0	3.1.1.1	Carboxylesterase.	d__Bacteria;p__Bacteroidota;c__Bacteroidia;o__Bacteroidales;f__Bacteroidaceae;g__Prevotella;s__Prevotella sp900319305
metaerg.pl|20473	k141_86686	2	1195	1194	1	No	0	3.1.1.1	Carboxylesterase.	d__Bacteria;p__Firmicutes_A;c__Clostridia_A;o__Christensenellales;f__CAG-74;g__RUG740;s__RUG740 sp900316415
metaerg.pl|37298	k141_97701	2	1168	1167	1	No	0	3.1.1.1	Carboxylesterase.	d__Bacteria;p__Bacteroidota;c__Bacteroidia;o__Bacteroidales;f__UBA932;g__RC9;s__RC9 sp002373715
metaerg.pl|42183	k141_138430	70	1095	1026	-1	No	0	3.1.1.1	Carboxylesterase.	d__Bacteria;p__Bacteroidota;c__Bacteroidia;o__Bacteroidales;f__Bacteroidaceae;g__Prevotella;s__Prevotella sp900316445
metaerg.pl|46575	k141_87551	90	875	786	-1	No	0	3.1.1.1	Carboxylesterase.	d__Bacteria;p__Bacteroidota;c__Bacteroidia;o__Bacteroidales;f__Bacteroidaceae;g__Prevotella;s__Prevotella sp900314715
metaerg.pl|50960	k141_195415	550	993	444	1	No	0	3.1.1.1	Carboxylesterase.	d__Bacteria;p__Bacteroidota;c__Bacteroidia;o__Bacteroidales;f__UBA932;g__RC9;s__RC9 sp900318015
metaerg.pl|51960	k141_189614	1	450	450	-1	No	0	3.1.1.1	Carboxylesterase.	d__Bacteria;p__Bacteroidota;c__Bacteroidia;o__Bacteroidales;f__UBA932;g__RC9;s__RC9 sp900318015
metaerg.pl|56586	k141_226202	2	943	942	1	No	0	3.1.1.1	Carboxylesterase.	d__Bacteria;p__Bacteroidota;c__Bacteroidia;o__Bacteroidales;f__UBA932;g__RC9;s__RC9 sp900316955
metaerg.pl|67733	k141_181338	2	322	321	-1	No	0	3.1.1.1	Carboxylesterase.	d__Bacteria;p__Firmicutes_C;c__Negativicutes;o__Acidaminococcales;f__Acidaminococcaceae;g__Succiniclasticum;s__Succiniclasticum sp900315925
metaerg.pl|67866	k141_238796	1	375	375	-1	No	0	3.1.1.1	Carboxylesterase.	d__Bacteria;p__Bacteroidota;c__Bacteroidia;o__Bacteroidales;f__UBA932;g__RC9;s__RC9 sp001602885
metaerg.pl|72698	k141_218210	240	836	597	1	No	0	3.1.1.1	Carboxylesterase.	d__Bacteria;p__Bacteroidota;c__Bacteroidia;o__Bacteroidales;f__UBA932;g__RC9;s__RC9 sp900316955
metaerg.pl|83081	k141_129432	319	786	468	1	No	0	3.1.1.1	Carboxylesterase.	d__Bacteria;p__Bacteroidota;c__Bacteroidia;o__Bacteroidales;f__Bacteroidaceae;g__UBA1179;s__UBA1179 sp900318995
metaerg.pl|126013	k141_68976	3	647	645	1	No	0	3.1.1.1	Carboxylesterase.	d__Bacteria;p__Bacteroidota;c__Bacteroidia;o__Bacteroidales;f__UBA932;g__RC9;s__RC9 sp900318015
metaerg.pl|126022	k141_218919	2	649	648	1	No	0	3.1.1.1	Carboxylesterase.	d__Bacteria;p__Bacteroidota;c__Bacteroidia;o__Bacteroidales;f__Bacteroidaceae;g__Prevotella;s__Prevotella sp900316445
metaerg.pl|140467	k141_95002	1	618	618	-1	No	0	3.1.1.1	Carboxylesterase.	d__Bacteria;p__Firmicutes_C;c__Negativicutes;o__Acidaminococcales;f__Acidaminococcaceae;g__Succiniclasticum;s__Succiniclasticum ruminis
metaerg.pl|142230	k141_122216	2	613	612	-1	No	0	3.1.1.1	Carboxylesterase.	d__Bacteria;p__Bacteroidota;c__Bacteroidia;o__Bacteroidales;f__UBA932;g__RC9;s__RC9 sp900316525
metaerg.pl|144762	k141_91536	3	608	606	-1	No	0	3.1.1.1	Carboxylesterase.	d__Bacteria;p__Bacteroidota;c__Bacteroidia;o__Bacteroidales;f__UBA932;g__RC9;s__RC9 sp900316525
metaerg.pl|146637	k141_119575	1	606	606	1	No	0	3.1.1.1	Carboxylesterase.	d__Bacteria;p__Bacteroidota;c__Bacteroidia;o__Bacteroidales;f__UBA932;g__RC9;s__RC9 sp900316245
metaerg.pl|152067	k141_149319	2	595	594	-1	No	0	3.1.1.1	Carboxylesterase.	d__Bacteria;p__Firmicutes_A;c__Clostridia;o__Peptostreptococcales;f__Anaerovoracaceae;g__Mogibacterium;s__Mogibacterium sp900320285
metaerg.pl|157300	k141_258242	181	585	405	1	No	0	3.1.1.1	Carboxylesterase.	d__Bacteria;p__Bacteroidota;c__Bacteroidia;o__Bacteroidales;f__Bacteroidaceae;g__UBA1179;s__UBA1179 sp002310015
metaerg.pl|166146	k141_208583	2	571	570	1	No	0	3.1.1.1	Carboxylesterase.	d__Bacteria;p__Bacteroidota;c__Bacteroidia;o__Bacteroidales;f__UBA932;g__RC9;s__RC9 sp000432655
metaerg.pl|169321	k141_153063	2	565	564	-1	No	0	3.1.1.1	Carboxylesterase.	d__Bacteria;p__Bacteroidota;c__Bacteroidia;o__Bacteroidales;f__UBA932;g__RC9;s__RC9 sp900316245
metaerg.pl|175081	k141_210397	2	559	558	1	No	0	3.1.1.1	Carboxylesterase.	d__Bacteria;p__Bacteroidota;c__Bacteroidia;o__Bacteroidales;f__UBA932;g__RC9;s__RC9 sp900316525
metaerg.pl|193340	k141_60379	2	535	534	1	No	0	3.1.1.1	Carboxylesterase.	d__Bacteria;p__Bacteroidota;c__Bacteroidia;o__Bacteroidales;f__Bacteroidaceae;g__Prevotella;s__Prevotella sp900322175
metaerg.pl|195928	k141_144487	3	530	528	-1	No	0	3.1.1.1	Carboxylesterase.	d__Bacteria;p__Firmicutes_C;c__Negativicutes;o__Selenomonadales;f__Selenomonadaceae;g__RUG643;s__RUG643 sp900321035
metaerg.pl|196929	k141_57135	2	469	468	-1	No	0	3.1.1.1	Carboxylesterase.	d__Bacteria;p__Bacteroidota;c__Bacteroidia;o__Bacteroidales;f__Bacteroidaceae;g__Prevotella;s__Prevotella sp900315455
metaerg.pl|211661	k141_243514	2	511	510	-1	No	0	3.1.1.1	Carboxylesterase.	d__Bacteria;p__Bacteroidota;c__Bacteroidia;o__Bacteroidales;f__UBA932;g__RC9;s__RC9 sp900321655
metaerg.pl|214993	k141_159411	1	510	510	-1	No	0	3.1.1.1	Carboxylesterase.	d__Bacteria;p__Bacteroidota;c__Bacteroidia;o__Bacteroidales;f__UBA932;g__RC9;s__RC9 sp001602885
metaerg.pl|224602	k141_121263	3	500	498	-1	No	0	3.1.1.1	Carboxylesterase.	d__Bacteria;p__Firmicutes_A;c__Clostridia;o__Oscillospirales;f__Oscillospiraceae;g__Sporobacter;s__Sporobacter termitidis
metaerg.pl|01769	k141_36138	22944	23984	1041	-1	No	0	3.1.1.1	Carboxylesterase.	d__Bacteria;p__Bacteroidota;c__Bacteroidia;o__Bacteroidales;f__F082;g__F082;s__F082 sp900317155
metaerg.pl|06416	k141_294074	4566	5927	1362	1	No	0	3.1.1.1	Carboxylesterase.	d__Bacteria;p__Firmicutes_A;c__Clostridia_A;o__Christensenellales;f__CAG-74;g__RUG740;s__RUG740 sp900316415
metaerg.pl|13684	k141_154718	603	2057	1455	-1	No	0	3.1.1.1	Carboxylesterase.	d__Bacteria;p__Bacteroidota;c__Bacteroidia;o__Bacteroidales;f__UBA932;g__RC9;s__RC9 sp900318015
metaerg.pl|15662	k141_182255	1254	2771	1518	1	No	0	3.1.1.1	Carboxylesterase.	d__Bacteria;p__Bacteroidota;c__Bacteroidia;o__Bacteroidales;f__UBA932;g__RC9;s__RC9 sp900541925
metaerg.pl|19510	k141_281267	1	978	978	1	No	0	3.1.1.1	Carboxylesterase.	d__Bacteria;p__Bacteroidota;c__Bacteroidia;o__Bacteroidales;f__Bacteroidaceae;g__Prevotella;s__Prevotella sp900320905
metaerg.pl|23885	k141_217565	1326	2117	792	-1	No	0	3.1.1.1	Carboxylesterase.	d__Bacteria;p__Bacteroidota;c__Bacteroidia;o__Bacteroidales;f__Bacteroidaceae;g__Prevotella;s__Prevotella sp900319305
metaerg.pl|24206	k141_364605	2	736	735	1	No	0	3.1.1.1	Carboxylesterase.	d__Bacteria;p__Bacteroidota;c__Bacteroidia;o__Bacteroidales;f__UBA932;g__RC9;s__RC9 sp001602885
metaerg.pl|27498	k141_205388	1505	1906	402	1	No	0	3.1.1.1	Carboxylesterase.	d__Bacteria;p__Bacteroidota;c__Bacteroidia;o__Bacteroidales;f__UBA932;g__RC9;s__RC9 sp900321245
metaerg.pl|31963	k141_235102	1334	1726	393	1	No	0	3.1.1.1	Carboxylesterase.	d__Bacteria;p__Bacteroidota;c__Bacteroidia;o__Bacteroidales;f__Bacteroidaceae;g__UBA1179;s__UBA1179 sp002310015
metaerg.pl|39004	k141_232527	2	256	255	-1	No	0	3.1.1.1	Carboxylesterase.	d__Bacteria;p__Bacteroidota;c__Bacteroidia;o__Bacteroidales;f__UBA932;g__RC9;s__RC9 sp900167895
metaerg.pl|41778	k141_256883	2	559	558	1	No	0	3.1.1.1	Carboxylesterase.	d__Bacteria;p__Bacteroidota;c__Bacteroidia;o__Bacteroidales;f__Bacteroidaceae;g__Prevotella;s__Prevotella sp900314995
metaerg.pl|42418	k141_335574	535	1437	903	1	No	0	3.1.1.1	Carboxylesterase.	d__Bacteria;p__Bacteroidota;c__Bacteroidia;o__Bacteroidales;f__Muribaculaceae;g__C941;s__C941 sp900319525
metaerg.pl|48753	k141_241496	501	1325	825	1	No	0	3.1.1.1	Carboxylesterase.	d__Bacteria;p__Firmicutes_A;c__Clostridia;o__Oscillospirales;f__Acutalibacteraceae;g__Ruminococcus_E;s__Ruminococcus_E sp900313865
metaerg.pl|51966	k141_176183	2	1276	1275	1	No	0	3.1.1.1	Carboxylesterase.	d__Bacteria;p__Bacteroidota;c__Bacteroidia;o__Bacteroidales;f__UBA932;g__RC9;s__RC9 sp900319185
metaerg.pl|55149	k141_203305	801	1235	435	-1	No	0	3.1.1.1	Carboxylesterase.	d__Bacteria;p__Bacteroidota;c__Bacteroidia;o__Bacteroidales;f__Bacteroidaceae;g__Prevotella;s__Prevotella sp900316985
metaerg.pl|59214	k141_137683	3	431	429	-1	No	0	3.1.1.1	Carboxylesterase.	d__Bacteria;p__Bacteroidota;c__Bacteroidia;o__Bacteroidales;f__UBA932;g__Bact-11;s__Bact-11 sp002314725
metaerg.pl|61689	k141_324862	2	1159	1158	1	No	0	3.1.1.1	Carboxylesterase.	d__Bacteria;p__Firmicutes_A;c__Clostridia;o__Lachnospirales;f__Lachnospiraceae;g__UBA2856;s__UBA2856 sp900321365
metaerg.pl|66647	k141_81603	1	1035	1035	1	No	0	3.1.1.1	Carboxylesterase.	d__Bacteria;p__Bacteroidota;c__Bacteroidia;o__Bacteroidales;f__UBA932;g__Bact-11;s__Bact-11 sp002314725
metaerg.pl|69774	k141_31534	3	1082	1080	-1	No	0	3.1.1.1	Carboxylesterase.	d__Bacteria;p__Bacteroidota;c__Bacteroidia;o__Bacteroidales;f__UBA932;g__RC9;s__RC9 sp900316955
metaerg.pl|83777	k141_107535	3	983	981	-1	No	0	3.1.1.1	Carboxylesterase.	d__Bacteria;p__Bacteroidota;c__Bacteroidia;o__Bacteroidales;f__Bacteroidaceae;g__Prevotella;s__Prevotella sp900316445
metaerg.pl|91887	k141_287721	1	747	747	-1	No	0	3.1.1.1	Carboxylesterase.	d__Bacteria;p__Bacteroidota;c__Bacteroidia;o__Bacteroidales;f__UBA932;g__RC9;s__RC9 sp900316525
metaerg.pl|97142	k141_385251	3	428	426	-1	No	0	3.1.1.1	Carboxylesterase.	d__Bacteria;p__Bacteroidota;c__Bacteroidia;o__Bacteroidales;f__Bacteroidaceae;g__Prevotella;s__Prevotella sp900320905
metaerg.pl|98487	k141_170109	3	902	900	1	No	0	3.1.1.1	Carboxylesterase.	d__Bacteria;p__Bacteroidota;c__Bacteroidia;o__Bacteroidales;f__Bacteroidaceae;g__Prevotella;s__Prevotella sp900316445
metaerg.pl|112617	k141_339572	1	264	264	-1	No	0	3.1.1.1	Carboxylesterase.	d__Bacteria;p__Bacteroidota;c__Bacteroidia;o__Bacteroidales;f__UBA932;g__RC9;s__RC9 sp900321245
metaerg.pl|113451	k141_113577	271	828	558	1	No	0	3.1.1.1	Carboxylesterase.	d__Bacteria;p__Bacteroidota;c__Bacteroidia;o__Bacteroidales;f__Bacteroidaceae;g__Prevotella;s__Prevotella sp900314655
metaerg.pl|114186	k141_39201	591	836	246	1	No	0	3.1.1.1	Carboxylesterase.	d__Bacteria;p__Bacteroidota;c__Bacteroidia;o__Bacteroidales;f__Bacteroidaceae;g__Prevotella;s__Prevotella ruminicola
metaerg.pl|115090	k141_254727	62	835	774	-1	No	0	3.1.1.1	Carboxylesterase.	d__Bacteria;p__Bacteroidota;c__Bacteroidia;o__Bacteroidales;f__Bacteroidaceae;g__Prevotella;s__Prevotella sp900318585
metaerg.pl|122228	k141_285448	3	809	807	-1	No	0	3.1.1.1	Carboxylesterase.	d__Bacteria;p__Firmicutes_A;c__Clostridia;o__Oscillospirales;f__Acutalibacteraceae;g__RUG612;s__RUG612 sp900320605
metaerg.pl|122332	k141_157414	2	619	618	-1	No	0	3.1.1.1	Carboxylesterase.	d__Bacteria;p__Bacteroidota;c__Bacteroidia;o__Bacteroidales;f__UBA932;g__RC9;s__RC9 sp900316955
metaerg.pl|122833	k141_8989	3	806	804	1	No	0	3.1.1.1	Carboxylesterase.	d__Bacteria;p__Bacteroidota;c__Bacteroidia;o__Bacteroidales;f__UBA932;g__RC9;s__RC9 sp900320385
metaerg.pl|123436	k141_359789	1	804	804	1	No	0	3.1.1.1	Carboxylesterase.	d__Bacteria;p__Firmicutes_C;c__Negativicutes;o__Acidaminococcales;f__Acidaminococcaceae;g__Succiniclasticum;s__Succiniclasticum ruminis
metaerg.pl|129490	k141_140129	1	465	465	1	No	0	3.1.1.1	Carboxylesterase.	d__Bacteria;p__Bacteroidota;c__Bacteroidia;o__Bacteroidales;f__Bacteroidaceae;g__Prevotella;s__Prevotella sp900318585
metaerg.pl|143852	k141_324734	3	674	672	-1	No	0	3.1.1.1	Carboxylesterase.	d__Bacteria;p__Bacteroidota;c__Bacteroidia;o__Bacteroidales;f__UBA932;g__RC9;s__RC9 sp002361625
metaerg.pl|163929	k141_24173	3	398	396	-1	No	0	3.1.1.1	Carboxylesterase.	d__Bacteria;p__Bacteroidota;c__Bacteroidia;o__Bacteroidales;f__Bacteroidaceae;g__Prevotella;s__Prevotella sp900316475
metaerg.pl|174210	k141_187242	260	679	420	1	No	0	3.1.1.1	Carboxylesterase.	d__Bacteria;p__Bacteroidota;c__Bacteroidia;o__Bacteroidales;f__F082;g__F082;s__F082 sp002396205
metaerg.pl|186005	k141_28202	1	657	657	-1	No	0	3.1.1.1	Carboxylesterase.	d__Bacteria;p__Bacteroidota;c__Bacteroidia;o__Bacteroidales;f__UBA932;g__RC9;s__RC9 sp900316525
metaerg.pl|189855	k141_61879	1	651	651	1	No	0	3.1.1.1	Carboxylesterase.	d__Bacteria;p__Bacteroidota;c__Bacteroidia;o__Bacteroidales;f__UBA932;g__RC9;s__RC9 sp001602885
metaerg.pl|192285	k141_155328	354	647	294	1	No	0	3.1.1.1	Carboxylesterase.	d__Bacteria;p__Bacteroidota;c__Bacteroidia;o__Bacteroidales;f__Bacteroidaceae;g__Prevotella;s__Prevotella ruminicola_A
metaerg.pl|193337	k141_307012	165	644	480	1	No	0	3.1.1.1	Carboxylesterase.	d__Bacteria;p__Bacteroidota;c__Bacteroidia;o__Bacteroidales;f__UBA932;g__RC9;s__RC9 sp900320795
metaerg.pl|210039	k141_202627	2	619	618	-1	No	0	3.1.1.1	Carboxylesterase.	d__Bacteria;p__Firmicutes_A;c__Clostridia;o__Oscillospirales;f__Ruminococcaceae;g__Ruminococcus_D;s__Ruminococcus_D albus_B
metaerg.pl|223067	k141_344019	1	603	603	-1	No	0	3.1.1.1	Carboxylesterase.	d__Bacteria;p__Bacteroidota;c__Bacteroidia;o__Bacteroidales;f__Bacteroidaceae;g__Prevotella;s__Prevotella sp002449845
metaerg.pl|226048	k141_164954	3	458	456	1	No	0	3.1.1.1	Carboxylesterase.	d__Bacteria;p__Bacteroidota;c__Bacteroidia;o__Bacteroidales;f__UBA932;g__RC9;s__RC9 sp900321245
metaerg.pl|225527	k141_377817	2	598	597	1	No	0	3.1.1.1	Carboxylesterase.	d__Bacteria;p__Firmicutes;c__Bacilli;o__Erysipelotrichales;f__Erysipelotrichaceae;g__Bulleidia;s__Bulleidia sp900320455
metaerg.pl|232083	k141_298417	1	591	591	-1	No	0	3.1.1.1	Carboxylesterase.	d__Bacteria;p__Bacteroidota;c__Bacteroidia;o__Bacteroidales;f__UBA932;g__Bact-11;s__Bact-11 sp002314725
metaerg.pl|232724	k141_159186	2	589	588	-1	No	0	3.1.1.1	Carboxylesterase.	d__Bacteria;p__Bacteroidota;c__Bacteroidia;o__Bacteroidales;f__UBA932;g__RC9;s__RC9 sp900316525
metaerg.pl|244274	k141_103472	3	575	573	-1	No	0	3.1.1.1	Carboxylesterase.	d__Bacteria;p__Bacteroidota;c__Bacteroidia;o__Bacteroidales;f__UBA932;g__RC9;s__RC9 sp900318015
metaerg.pl|247003	k141_367547	3	452	450	-1	No	0	3.1.1.1	Carboxylesterase.	d__Bacteria;p__Firmicutes_A;c__Clostridia;o__Oscillospirales;f__Acutalibacteraceae;g__RUG612;s__RUG612 sp900320605
metaerg.pl|248550	k141_24168	3	416	414	-1	No	0	3.1.1.1	Carboxylesterase.	d__Bacteria;p__Firmicutes;c__Bacilli;o__Erysipelotrichales;f__Erysipelotrichaceae;g__RUG521;s__RUG521 sp900319675
metaerg.pl|263872	k141_89076	50	556	507	-1	No	0	3.1.1.1	Carboxylesterase.	d__Bacteria;p__Bacteroidota;c__Bacteroidia;o__Bacteroidales;f__Bacteroidaceae;g__Prevotella;s__Prevotella sp900316445
metaerg.pl|266865	k141_239264	2	205	204	-1	No	0	3.1.1.1	Carboxylesterase.	d__Bacteria;p__Actinobacteriota;c__Actinomycetia;o__Streptomycetales;f__Streptomycetaceae;g__Streptomyces;s__Streptomyces sp900105515
metaerg.pl|272739	k141_293870	43	546	504	1	No	0	3.1.1.1	Carboxylesterase.	d__Bacteria;p__Bacteroidota;c__Bacteroidia;o__Bacteroidales;f__UBA932;g__RC9;s__RC9 sp900316955
metaerg.pl|273111	k141_213298	2	544	543	1	No	0	3.1.1.1	Carboxylesterase.	d__Bacteria;p__Bacteroidota;c__Bacteroidia;o__Bacteroidales;f__UBA932;g__RC9;s__RC9 sp900316525
metaerg.pl|275780	k141_245057	1	543	543	1	No	0	3.1.1.1	Carboxylesterase.	d__Bacteria;p__Firmicutes_A;c__Clostridia;o__Lachnospirales;f__Lachnospiraceae;g__UBA2868;s__UBA2868 sp004552595
metaerg.pl|292828	k141_165486	1	528	528	1	No	0	3.1.1.1	Carboxylesterase.	d__Bacteria;p__Bacteroidota;c__Bacteroidia;o__Bacteroidales;f__UBA932;g__RC9;s__RC9 sp900316525
metaerg.pl|294049	k141_18079	114	527	414	1	No	0	3.1.1.1	Carboxylesterase.	d__Bacteria;p__Bacteroidota;c__Bacteroidia;o__Bacteroidales;f__Bacteroidaceae;g__Prevotella;s__Prevotella sp900320905
metaerg.pl|295453	k141_269457	141	524	384	1	No	0	3.1.1.1	Carboxylesterase.	d__Bacteria;p__Bacteroidota;c__Bacteroidia;o__Bacteroidales;f__UBA932;g__Bact-11;s__Bact-11 sp002314725
metaerg.pl|300820	k141_260852	1	486	486	-1	No	0	3.1.1.1	Carboxylesterase.	d__Bacteria;p__Firmicutes_A;c__Clostridia;o__Lachnospirales;f__Lachnospiraceae;g__Agathobacter;s__Agathobacter ruminis
metaerg.pl|305654	k141_234398	2	517	516	1	No	0	3.1.1.1	Carboxylesterase.	d__Bacteria;p__Bacteroidota;c__Bacteroidia;o__Bacteroidales;f__UBA932;g__RC9;s__RC9 sp900316525
metaerg.pl|311252	k141_191662	2	511	510	-1	No	0	3.1.1.1	Carboxylesterase.	d__Bacteria;p__Bacteroidota;c__Bacteroidia;o__Bacteroidales;f__Bacteroidaceae;g__Prevotella;s__Prevotella sp900318585
metaerg.pl|311749	k141_184350	1	510	510	1	No	0	3.1.1.1	Carboxylesterase.	d__Bacteria;p__Firmicutes_A;c__Clostridia;o__Peptostreptococcales;f__Anaerovoracaceae;g__Mogibacterium;s__Mogibacterium sp900320285
metaerg.pl|317628	k141_137099	3	392	390	-1	No	0	3.1.1.1	Carboxylesterase.	d__Bacteria;p__Bacteroidota;c__Bacteroidia;o__Bacteroidales;f__Bacteroidaceae;g__UBA1179;s__UBA1179 sp002309915
metaerg.pl|321706	k141_41278	3	503	501	-1	No	0	3.1.1.1	Carboxylesterase.	d__Bacteria;p__Bacteroidota;c__Bacteroidia;o__Bacteroidales;f__F082;g__F082;s__F082 sp900321315
metaerg.pl|324550	k141_91778	3	500	498	-1	No	0	3.1.1.1	Carboxylesterase.	d__Bacteria;p__Bacteroidota;c__Bacteroidia;o__Bacteroidales;f__Bacteroidaceae;g__UBA1179;s__UBA1179 sp900319225
metaerg.pl|326094	k141_319586	1	501	501	1	No	0	3.1.1.1	Carboxylesterase.	d__Bacteria;p__Bacteroidota;c__Bacteroidia;o__Bacteroidales;f__Paludibacteraceae;g__RF16;s__RF16 sp900316005
metaerg.pl|327259	k141_32557	3	500	498	1	No	0	3.1.1.1	Carboxylesterase.	d__Bacteria;p__Firmicutes_A;c__Clostridia;o__Oscillospirales;f__Acutalibacteraceae;g__CAG-177;s__CAG-177 sp002309055

## Sheet: 3.1.1.1_Chlorpyrifos.taxon
Gene	Contig	Start	End	Gene length	Strand	SP	TM	EC_id	EC_name	Taxonomy
metaerg.pl|00733	k141_8636	3	950	948	-1	No	0	3.1.1.1	Carboxylesterase.	d__Bacteria;p__Bacteroidota;c__Bacteroidia;o__Bacteroidales;f__UBA932;g__Bact-11;s__Bact-11 sp001603505
metaerg.pl|07147	k141_374320	515	1876	1362	-1	No	0	3.1.1.1	Carboxylesterase.	d__Bacteria;p__Firmicutes_A;c__Clostridia_A;o__Christensenellales;f__CAG-74;g__RUG740;s__RUG740 sp900316415
metaerg.pl|08981	k141_53840	2	1174	1173	-1	No	0	3.1.1.1	Carboxylesterase.	d__Bacteria;p__Firmicutes_A;c__Clostridia;o__Oscillospirales;f__Acutalibacteraceae;g__Ruminococcus_E;s__Ruminococcus_E sp900320415
metaerg.pl|09195	k141_283880	2112	3629	1518	-1	No	0	3.1.1.1	Carboxylesterase.	d__Bacteria;p__Bacteroidota;c__Bacteroidia;o__Bacteroidales;f__UBA932;g__RC9;s__RC9 sp900541925
metaerg.pl|10339	k141_285443	3512	4606	1095	-1	No	0	3.1.1.1	Carboxylesterase.	d__Bacteria;p__Bacteroidota;c__Bacteroidia;o__Bacteroidales;f__UBA932;g__RC9;s__RC9 sp900319185
metaerg.pl|23882	k141_359716	634	2235	1602	-1	No	0	3.1.1.1	Carboxylesterase.	d__Bacteria;p__Bacteroidota;c__Bacteroidia;o__Bacteroidales;f__UBA932;g__RC9;s__RC9 sp002373715
metaerg.pl|29623	k141_10774	1607	1969	363	-1	No	0	3.1.1.1	Carboxylesterase.	d__Bacteria;p__Spirochaetota;c__Spirochaetia;o__Sphaerochaetales;f__Sphaerochaetaceae;g__UBA9732;s__UBA9732 sp003456855
metaerg.pl|32463	k141_281958	3	1301	1299	-1	No	0	3.1.1.1	Carboxylesterase.	d__Bacteria;p__Bacteroidota;c__Bacteroidia;o__Bacteroidales;f__Bacteroidaceae;g__Prevotella;s__Prevotella sp900319305
metaerg.pl|33900	k141_23526	1	1554	1554	1	No	0	3.1.1.1	Carboxylesterase.	d__Bacteria;p__Bacteroidota;c__Bacteroidia;o__Bacteroidales;f__Bacteroidaceae;g__Prevotella;s__Prevotella sp900316445
metaerg.pl|38127	k141_170754	350	1663	1314	1	No	0	3.1.1.1	Carboxylesterase.	d__Bacteria;p__Bacteroidota;c__Bacteroidia;o__Bacteroidales;f__UBA932;g__RC9;s__RC9 sp900318015
metaerg.pl|41649	k141_336145	2	1195	1194	-1	No	0	3.1.1.1	Carboxylesterase.	d__Bacteria;p__Firmicutes_A;c__Clostridia;o__Lachnospirales;f__Lachnospiraceae;g__CAG-791;s__CAG-791 sp900321785
metaerg.pl|42400	k141_198654	1	1554	1554	1	No	0	3.1.1.1	Carboxylesterase.	d__Bacteria;p__Bacteroidota;c__Bacteroidia;o__Bacteroidales;f__Bacteroidaceae;g__Prevotella;s__Prevotella sp900316445
metaerg.pl|55094	k141_197901	3	518	516	1	No	0	3.1.1.1	Carboxylesterase.	d__Bacteria;p__Bacteroidota;c__Bacteroidia;o__Bacteroidales;f__Bacteroidaceae;g__Prevotella;s__Prevotella sp900318585
metaerg.pl|69187	k141_710	2	520	519	1	No	0	3.1.1.1	Carboxylesterase.	d__Bacteria;p__Bacteroidota;c__Bacteroidia;o__Bacteroidales;f__Bacteroidaceae;g__Prevotella;s__Prevotella sp900110085
metaerg.pl|78537	k141_186240	3	521	519	1	No	0	3.1.1.1	Carboxylesterase.	d__Bacteria;p__Bacteroidota;c__Bacteroidia;o__Bacteroidales;f__Bacteroidaceae;g__Prevotella;s__Prevotella sp900316445
metaerg.pl|79947	k141_132252	2	814	813	1	No	0	3.1.1.1	Carboxylesterase.	d__Bacteria;p__Bacteroidota;c__Bacteroidia;o__Bacteroidales;f__UBA932;g__RC9;s__RC9 sp001602885
metaerg.pl|93426	k141_32414	2	979	978	1	No	0	3.1.1.1	Carboxylesterase.	d__Bacteria;p__Bacteroidota;c__Bacteroidia;o__Bacteroidales;f__UBA932;g__RC9;s__RC9 sp900316955
metaerg.pl|97054	k141_331582	1	867	867	1	No	0	3.1.1.1	Carboxylesterase.	d__Bacteria;p__Firmicutes_A;c__Clostridia;o__Lachnospirales;f__Lachnospiraceae;g__CAG-791;s__CAG-791 sp002448395
metaerg.pl|99310	k141_184483	3	950	948	-1	No	0	3.1.1.1	Carboxylesterase.	d__Bacteria;p__Bacteroidota;c__Bacteroidia;o__Bacteroidales;f__Bacteroidaceae;g__Prevotella;s__Prevotella sp900316445
metaerg.pl|100660	k141_342119	1	804	804	-1	No	0	3.1.1.1	Carboxylesterase.	d__Bacteria;p__Bacteroidota;c__Bacteroidia;o__Bacteroidales;f__Bacteroidaceae;g__Prevotella;s__Prevotella sp900316445
metaerg.pl|107333	k141_196035	3	485	483	-1	No	0	3.1.1.1	Carboxylesterase.	d__Bacteria;p__Bacteroidota;c__Bacteroidia;o__Bacteroidales;f__UBA932;g__RC9;s__RC9 sp900316525
metaerg.pl|114804	k141_52903	1	879	879	1	No	0	3.1.1.1	Carboxylesterase.	d__Bacteria;p__Firmicutes_A;c__Clostridia;o__Oscillospirales;f__Oscillospiraceae;g__UBA1777;s__UBA1777 sp900319835
metaerg.pl|118803	k141_273736	2	862	861	-1	No	0	3.1.1.1	Carboxylesterase.	d__Bacteria;p__Bacteroidota;c__Bacteroidia;o__Bacteroidales;f__F082;g__F082;s__F082 sp002310075
metaerg.pl|124136	k141_289336	2	844	843	-1	No	0	3.1.1.1	Carboxylesterase.	d__Bacteria;p__Bacteroidota;c__Bacteroidia;o__Bacteroidales;f__Bacteroidaceae;g__Prevotella;s__Prevotella sp900316445
metaerg.pl|136211	k141_340328	2	805	804	1	No	0	3.1.1.1	Carboxylesterase.	d__Bacteria;p__Bacteroidota;c__Bacteroidia;o__Bacteroidales;f__UBA932;g__RC9;s__RC9 sp900316955
metaerg.pl|138689	k141_27203	59	796	738	1	No	0	3.1.1.1	Carboxylesterase.	d__Bacteria;p__Bacteroidota;c__Bacteroidia;o__Bacteroidales;f__Bacteroidaceae;g__Prevotella;s__Prevotella sp900314715
metaerg.pl|140618	k141_370357	296	790	495	1	No	0	3.1.1.1	Carboxylesterase.	d__Bacteria;p__Bacteroidota;c__Bacteroidia;o__Bacteroidales;f__UBA932;g__RC9;s__RC9 sp900321655
metaerg.pl|181081	k141_14184	1	696	696	-1	No	0	3.1.1.1	Carboxylesterase.	d__Bacteria;p__Bacteroidota;c__Bacteroidia;o__Bacteroidales;f__UBA932;g__RC9;s__RC9 sp900541925
metaerg.pl|184224	k141_116583	1	690	690	-1	No	0	3.1.1.1	Carboxylesterase.	d__Bacteria;p__Bacteroidota;c__Bacteroidia;o__Bacteroidales;f__UBA932;g__RC9;s__RC9 sp002373715
metaerg.pl|184743	k141_89088	1	690	690	1	No	0	3.1.1.1	Carboxylesterase.	d__Bacteria;p__Firmicutes_C;c__Negativicutes;o__Acidaminococcales;f__Acidaminococcaceae;g__Succiniclasticum;s__Succiniclasticum sp003512125
metaerg.pl|191268	k141_279496	2	403	402	-1	No	0	3.1.1.1	Carboxylesterase.	d__Bacteria;p__Bacteroidota;c__Bacteroidia;o__Bacteroidales;f__UBA932;g__Bact-11;s__Bact-11 sp002314725
metaerg.pl|196018	k141_189742	1	225	225	1	No	0	3.1.1.1	Carboxylesterase.	d__Bacteria;p__Bacteroidota;c__Bacteroidia;o__Bacteroidales;f__Bacteroidaceae;g__Prevotella;s__Prevotella sp900319305
metaerg.pl|201858	k141_265428	1	660	660	1	No	0	3.1.1.1	Carboxylesterase.	d__Bacteria;p__Bacteroidota;c__Bacteroidia;o__Bacteroidales;f__UBA932;g__RC9;s__RC9 sp900316525
metaerg.pl|211358	k141_140155	3	644	642	-1	No	0	3.1.1.1	Carboxylesterase.	d__Bacteria;p__Bacteroidota;c__Bacteroidia;o__Bacteroidales;f__UBA932;g__RC9;s__RC9 sp900316525
metaerg.pl|213841	k141_17988	3	500	498	-1	No	0	3.1.1.1	Carboxylesterase.	d__Bacteria;p__Bacteroidota;c__Bacteroidia;o__Bacteroidales;f__UBA932;g__Bact-11;s__Bact-11 sp002314725
metaerg.pl|217087	k141_86223	1	228	228	-1	No	0	3.1.1.1	Carboxylesterase.	d__Bacteria;p__Bacteroidota;c__Bacteroidia;o__Bacteroidales;f__Bacteroidaceae;g__Prevotella;s__Prevotella sp900318685
metaerg.pl|224822	k141_251691	2	625	624	1	No	0	3.1.1.1	Carboxylesterase.	d__Bacteria;p__Bacteroidota;c__Bacteroidia;o__Bacteroidales;f__Bacteroidaceae;g__Prevotella;s__Prevotella sp900314715
metaerg.pl|233346	k141_33297	31	615	585	-1	No	0	3.1.1.1	Carboxylesterase.	d__Bacteria;p__Bacteroidota;c__Bacteroidia;o__Bacteroidales;f__Bacteroidaceae;g__Prevotella;s__Prevotella sp900316445
metaerg.pl|238807	k141_220445	1	207	207	-1	No	0	3.1.1.1	Carboxylesterase.	d__Bacteria;p__Bacteroidota;c__Bacteroidia;o__Bacteroidales;f__UBA932;g__RC9;s__RC9 sp900167895
metaerg.pl|247156	k141_68298	2	598	597	-1	No	0	3.1.1.1	Carboxylesterase.	d__Bacteria;p__Bacteroidota;c__Bacteroidia;o__Bacteroidales;f__Bacteroidaceae;g__Prevotella;s__Prevotella sp900319715
metaerg.pl|261648	k141_299326	287	580	294	-1	No	0	3.1.1.1	Carboxylesterase.	d__Bacteria;p__Bacteroidota;c__Bacteroidia;o__Bacteroidales;f__Bacteroidaceae;g__Prevotella;s__Prevotella sp002393725
metaerg.pl|267317	k141_405932	3	575	573	-1	No	0	3.1.1.1	Carboxylesterase.	d__Bacteria;p__Firmicutes_A;c__Clostridia;o__Lachnospirales;f__Lachnospiraceae;g__UBA2856;s__UBA2856 sp900321365
metaerg.pl|284216	k141_87268	2	556	555	1	No	0	3.1.1.1	Carboxylesterase.	d__Bacteria;p__Bacteroidota;c__Bacteroidia;o__Bacteroidales;f__Bacteroidaceae;g__Prevotella;s__Prevotella sp900316445
metaerg.pl|287390	k141_103134	3	554	552	-1	No	0	3.1.1.1	Carboxylesterase.	d__Bacteria;p__Bacteroidota;c__Bacteroidia;o__Bacteroidales;f__Bacteroidaceae;g__Prevotella;s__Prevotella sp002353225
metaerg.pl|288462	k141_71253	2	553	552	1	No	0	3.1.1.1	Carboxylesterase.	d__Bacteria;p__Bacteroidota;c__Bacteroidia;o__Bacteroidales;f__Bacteroidaceae;g__Prevotella;s__Prevotella sp900316445
metaerg.pl|292256	k141_167633	3	548	546	1	No	0	3.1.1.1	Carboxylesterase.	d__Bacteria;p__Bacteroidota;c__Bacteroidia;o__Bacteroidales;f__Bacteroidaceae;g__Prevotella;s__Prevotella sp900318685
metaerg.pl|306424	k141_47767	3	536	534	1	No	0	3.1.1.1	Carboxylesterase.	d__Bacteria;p__Firmicutes_A;c__Clostridia;o__Lachnospirales;f__Lachnospiraceae;g__UBA2856;s__UBA2856 sp002394165
metaerg.pl|307289	k141_246990	1	534	534	-1	No	0	3.1.1.1	Carboxylesterase.	d__Bacteria;p__Firmicutes_A;c__Clostridia;o__Oscillospirales;f__Oscillospiraceae;g__UBA1777;s__UBA1777 sp900319935
metaerg.pl|311972	k141_2639	3	530	528	-1	No	0	3.1.1.1	Carboxylesterase.	d__Bacteria;p__Bacteroidota;c__Bacteroidia;o__Bacteroidales;f__UBA932;g__RC9;s__RC9 sp001602865
metaerg.pl|313567	k141_282476	2	529	528	1	No	0	3.1.1.1	Carboxylesterase.	d__Bacteria;p__Firmicutes_A;c__Clostridia;o__Oscillospirales;f__Acutalibacteraceae;g__RUG612;s__RUG612 sp900320605
metaerg.pl|317407	k141_207486	2	526	525	1	No	0	3.1.1.1	Carboxylesterase.	d__Bacteria;p__Bacteroidota;c__Bacteroidia;o__Bacteroidales;f__UBA932;g__RC9;s__RC9 sp900321655
metaerg.pl|317438	k141_30934	3	527	525	-1	No	0	3.1.1.1	Carboxylesterase.	d__Bacteria;p__Bacteroidota;c__Bacteroidia;o__Bacteroidales;f__UBA932;g__RC9;s__RC9 sp900316525
metaerg.pl|320291	k141_338171	1	525	525	-1	No	0	3.1.1.1	Carboxylesterase.	d__Bacteria;p__Bacteroidota;c__Bacteroidia;o__Bacteroidales;f__UBA932;g__Bact-11;s__Bact-11 sp002314725
metaerg.pl|323307	k141_247512	3	521	519	1	No	0	3.1.1.1	Carboxylesterase.	d__Bacteria;p__Firmicutes_A;c__Clostridia;o__Oscillospirales;f__Acutalibacteraceae;g__RUG612;s__RUG612 sp900320605
metaerg.pl|326049	k141_343150	60	521	462	1	No	0	3.1.1.1	Carboxylesterase.	d__Bacteria;p__Firmicutes_A;c__Clostridia;o__Oscillospirales;f__Ruminococcaceae;g__UBA1771;s__UBA1771 sp002315315
metaerg.pl|326906	k141_24127	3	518	516	-1	No	0	3.1.1.1	Carboxylesterase.	d__Bacteria;p__Bacteroidota;c__Bacteroidia;o__Bacteroidales;f__UBA932;g__RC9;s__RC9 sp900318015
metaerg.pl|334710	k141_263478	3	281	279	-1	No	0	3.1.1.1	Carboxylesterase.	d__Bacteria;p__Bacteroidota;c__Bacteroidia;o__Bacteroidales;f__Bacteroidaceae;g__UBA1179;s__UBA1179 sp002310015
metaerg.pl|338565	k141_163524	1	510	510	1	No	0	3.1.1.1	Carboxylesterase.	d__Bacteria;p__Bacteroidota;c__Bacteroidia;o__Bacteroidales;f__UBA932;g__RC9;s__RC9 sp002373715
metaerg.pl|349454	k141_82689	3	206	204	-1	No	0	3.1.1.1	Carboxylesterase.	d__Bacteria;p__Firmicutes_A;c__Clostridia;o__Oscillospirales;f__Oscillospiraceae;g__CAG-110;s__CAG-110 sp004555705
metaerg.pl|351181	k141_388321	284	502	219	1	No	0	3.1.1.1	Carboxylesterase.	d__Bacteria;p__Bacteroidota;c__Bacteroidia;o__Bacteroidales;f__Bacteroidaceae;g__UBA1179;s__UBA1179 sp002310175
metaerg.pl|06568	k141_206583	1989	3680	1692	1	No	0	3.1.1.1	Carboxylesterase.	d__Bacteria;p__Firmicutes_A;c__Clostridia;o__Oscillospirales;f__Acutalibacteraceae;g__Ruminococcus_E;s__Ruminococcus_E sp900319615
metaerg.pl|06792	k141_274694	92	1453	1362	-1	No	0	3.1.1.1	Carboxylesterase.	d__Bacteria;p__Firmicutes_A;c__Clostridia_A;o__Christensenellales;f__CAG-74;g__RUG740;s__RUG740 sp900316415
metaerg.pl|07029	k141_182114	3053	4597	1545	-1	No	0	3.1.1.1	Carboxylesterase.	d__Bacteria;p__Bacteroidota;c__Bacteroidia;o__Bacteroidales;f__UBA932;g__RC9;s__RC9 sp900541925
metaerg.pl|16559	k141_327136	434	1888	1455	1	No	0	3.1.1.1	Carboxylesterase.	d__Bacteria;p__Bacteroidota;c__Bacteroidia;o__Bacteroidales;f__UBA932;g__RC9;s__RC9 sp900318015
metaerg.pl|17758	k141_260662	1	1152	1152	1	No	0	3.1.1.1	Carboxylesterase.	d__Bacteria;p__Bacteroidota;c__Bacteroidia;o__Bacteroidales;f__F082;g__F082;s__F082 sp900321315
metaerg.pl|29768	k141_6011	479	1441	963	-1	No	0	3.1.1.1	Carboxylesterase.	d__Bacteria;p__Firmicutes_A;c__Clostridia;o__Lachnospirales;f__Lachnospiraceae;g__CAG-791;s__CAG-791 sp900101015
metaerg.pl|38779	k141_185121	193	1428	1236	-1	No	0	3.1.1.1	Carboxylesterase.	d__Bacteria;p__Bacteroidota;c__Bacteroidia;o__Bacteroidales;f__UBA932;g__RC9;s__RC9 sp900316525
metaerg.pl|46231	k141_43739	632	1276	645	1	No	0	3.1.1.1	Carboxylesterase.	d__Bacteria;p__Bacteroidota;c__Bacteroidia;o__Bacteroidales;f__UBA932;g__RC9;s__RC9 sp900318015
metaerg.pl|47507	k141_171707	1	1068	1068	1	No	0	3.1.1.1	Carboxylesterase.	d__Bacteria;p__Bacteroidota;c__Bacteroidia;o__Bacteroidales;f__F082;g__F082;s__F082 sp900321315
metaerg.pl|49040	k141_273400	1	447	447	-1	No	0	3.1.1.1	Carboxylesterase.	d__Bacteria;p__Bacteroidota;c__Bacteroidia;o__Bacteroidales;f__Bacteroidaceae;g__UBA2918;s__UBA2918 sp900313715
metaerg.pl|49304	k141_179616	468	1226	759	1	No	0	3.1.1.1	Carboxylesterase.	d__Bacteria;p__Bacteroidota;c__Bacteroidia;o__Bacteroidales;f__UBA932;g__RC9;s__RC9 sp001602885
metaerg.pl|50199	k141_198454	581	1210	630	1	No	0	3.1.1.1	Carboxylesterase.	d__Bacteria;p__Bacteroidota;c__Bacteroidia;o__Bacteroidales;f__Bacteroidaceae;g__Prevotella;s__Prevotella sp900319305
metaerg.pl|51153	k141_144488	2	1198	1197	-1	No	0	3.1.1.1	Carboxylesterase.	d__Bacteria;p__Bacteroidota;c__Bacteroidia;o__Bacteroidales;f__UBA932;g__RC9;s__RC9 sp900316955
metaerg.pl|56472	k141_193805	240	1130	891	1	No	0	3.1.1.1	Carboxylesterase.	d__Bacteria;p__Bacteroidota;c__Bacteroidia;o__Bacteroidales;f__UBA932;g__RC9;s__RC9 sp900318015
metaerg.pl|56673	k141_79433	2	1129	1128	1	No	0	3.1.1.1	Carboxylesterase.	d__Bacteria;p__Bacteroidota;c__Bacteroidia;o__Bacteroidales;f__UBA932;g__RC9;s__RC9 sp900316245
metaerg.pl|58287	k141_130073	1	1110	1110	1	No	0	3.1.1.1	Carboxylesterase.	d__Bacteria;p__Firmicutes_A;c__Clostridia;o__Oscillospirales;f__Acutalibacteraceae;g__RUG612;s__RUG612 sp900320605
metaerg.pl|60542	k141_283468	2	211	210	-1	No	0	3.1.1.1	Carboxylesterase.	d__Bacteria;p__Bacteroidota;c__Bacteroidia;o__Bacteroidales;f__Bacteroidaceae;g__Prevotella;s__Prevotella ruminicola
metaerg.pl|67436	k141_286235	3	914	912	-1	No	0	3.1.1.1	Carboxylesterase.	d__Bacteria;p__Bacteroidota;c__Bacteroidia;o__Bacteroidales;f__Bacteroidaceae;g__Prevotella;s__Prevotella sp900320905
metaerg.pl|67959	k141_252521	2	985	984	1	No	0	3.1.1.1	Carboxylesterase.	d__Bacteria;p__Bacteroidota;c__Bacteroidia;o__Bacteroidales;f__UBA932;g__RC9;s__RC9 sp900320385
metaerg.pl|88381	k141_287790	282	884	603	1	No	0	3.1.1.1	Carboxylesterase.	d__Bacteria;p__Bacteroidota;c__Bacteroidia;o__Bacteroidales;f__UBA932;g__RC9;s__RC9 sp900316955
metaerg.pl|92263	k141_100062	221	862	642	1	No	0	3.1.1.1	Carboxylesterase.	d__Bacteria;p__Bacteroidota;c__Bacteroidia;o__Bacteroidales;f__UBA932;g__RC9;s__RC9 sp900316955
metaerg.pl|95446	k141_192135	1	498	498	1	No	0	3.1.1.1	Carboxylesterase.	d__Bacteria;p__Bacteroidota;c__Bacteroidia;o__Bacteroidales;f__UBA3663;g__UBA3663;s__UBA3663 sp900319235
metaerg.pl|101289	k141_50610	2	484	483	-1	No	0	3.1.1.1	Carboxylesterase.	d__Bacteria;p__Bacteroidota;c__Bacteroidia;o__Bacteroidales;f__UBA3663;g__UBA3663;s__UBA3663 sp900319235
metaerg.pl|103837	k141_196056	1	630	630	1	No	0	3.1.1.1	Carboxylesterase.	d__Bacteria;p__Bacteroidota;c__Bacteroidia;o__Bacteroidales;f__Bacteroidaceae;g__Prevotella;s__Prevotella ruminicola_A
metaerg.pl|105625	k141_290684	1	477	477	1	No	0	3.1.1.1	Carboxylesterase.	d__Bacteria;p__Bacteroidota;c__Bacteroidia;o__Bacteroidales;f__Bacteroidaceae;g__Prevotella;s__Prevotella sp900319305
metaerg.pl|115049	k141_133226	3	458	456	-1	No	0	3.1.1.1	Carboxylesterase.	d__Bacteria;p__Bacteroidota;c__Bacteroidia;o__Bacteroidales;f__Bacteroidaceae;g__UBA1179;s__UBA1179 sp002309915
metaerg.pl|123294	k141_47368	3	746	744	-1	No	0	3.1.1.1	Carboxylesterase.	d__Bacteria;p__Bacteroidota;c__Bacteroidia;o__Bacteroidales;f__UBA932;g__RC9;s__RC9 sp900316525
metaerg.pl|124974	k141_230963	1	741	741	1	No	0	3.1.1.1	Carboxylesterase.	d__Bacteria;p__Bacteroidota;c__Bacteroidia;o__Bacteroidales;f__Bacteroidaceae;g__Prevotella;s__Prevotella sp900316445
metaerg.pl|130336	k141_163769	1	726	726	1	No	0	3.1.1.1	Carboxylesterase.	d__Bacteria;p__Bacteroidota;c__Bacteroidia;o__Bacteroidales;f__UBA932;g__RC9;s__RC9 sp900541925
metaerg.pl|131131	k141_310384	130	723	594	1	No	0	3.1.1.1	Carboxylesterase.	d__Bacteria;p__Bacteroidota;c__Bacteroidia;o__Bacteroidales;f__Muribaculaceae;g__C941;s__C941 sp900317325
metaerg.pl|151049	k141_22969	1	384	384	-1	No	0	3.1.1.1	Carboxylesterase.	d__Bacteria;p__Bacteroidota;c__Bacteroidia;o__Bacteroidales;f__Bacteroidaceae;g__Prevotella;s__Prevotella ruminicola_A
metaerg.pl|155742	k141_203433	1	663	663	-1	No	0	3.1.1.1	Carboxylesterase.	d__Bacteria;p__Bacteroidota;c__Bacteroidia;o__Bacteroidales;f__UBA932;g__RC9;s__RC9 sp002373715
metaerg.pl|159889	k141_149954	2	655	654	1	No	0	3.1.1.1	Carboxylesterase.	d__Bacteria;p__Bacteroidota;c__Bacteroidia;o__Bacteroidales;f__Bacteroidaceae;g__Prevotella;s__Prevotella sp900316445
metaerg.pl|163657	k141_239818	246	647	402	1	No	0	3.1.1.1	Carboxylesterase.	d__Bacteria;p__Bacteroidota;c__Bacteroidia;o__Bacteroidales;f__UBA932;g__RC9;s__RC9 sp900316525
metaerg.pl|167667	k141_55405	1	639	639	-1	No	0	3.1.1.1	Carboxylesterase.	d__Bacteria;p__Bacteroidota;c__Bacteroidia;o__Bacteroidales;f__UBA932;g__RC9;s__RC9 sp900321655
metaerg.pl|173616	k141_253366	105	629	525	1	No	0	3.1.1.1	Carboxylesterase.	d__Bacteria;p__Firmicutes_A;c__Clostridia;o__Lachnospirales;f__Lachnospiraceae;g__Acetatifactor;s__Acetatifactor sp900554205
metaerg.pl|181741	k141_212760	3	257	255	-1	No	0	3.1.1.1	Carboxylesterase.	d__Bacteria;p__Proteobacteria;c__Gammaproteobacteria;o__Pseudomonadales;f__Moraxellaceae;g__Acinetobacter;s__Acinetobacter sp000773685
metaerg.pl|192674	k141_89699	3	599	597	-1	No	0	3.1.1.1	Carboxylesterase.	d__Bacteria;p__Firmicutes_A;c__Clostridia;o__Lachnospirales;f__Lachnospiraceae;g__CAG-791;s__CAG-791 sp002358875
metaerg.pl|197913	k141_277551	3	437	435	1	No	0	3.1.1.1	Carboxylesterase.	d__Bacteria;p__Bacteroidota;c__Bacteroidia;o__Bacteroidales;f__UBA932;g__RC9;s__RC9 sp900318015
metaerg.pl|213937	k141_270961	2	571	570	1	No	0	3.1.1.1	Carboxylesterase.	d__Bacteria;p__Firmicutes_A;c__Clostridia;o__Oscillospirales;f__Oscillospiraceae;g__UBA1777;s__UBA1777 sp900321275
metaerg.pl|216459	k141_252459	44	568	525	1	No	0	3.1.1.1	Carboxylesterase.	d__Bacteria;p__Bacteroidota;c__Bacteroidia;o__Bacteroidales;f__Bacteroidaceae;g__Prevotella;s__Prevotella sp900318685
metaerg.pl|231398	k141_187039	25	549	525	1	No	0	3.1.1.1	Carboxylesterase.	d__Bacteria;p__Bacteroidota;c__Bacteroidia;o__Bacteroidales;f__UBA932;g__RC9;s__RC9 sp900321245
metaerg.pl|238010	k141_274500	1	543	543	1	No	0	3.1.1.1	Carboxylesterase.	d__Bacteria;p__Bacteroidota;c__Bacteroidia;o__Bacteroidales;f__Bacteroidaceae;g__Prevotella;s__Prevotella sp900315075
metaerg.pl|247265	k141_107612	1	531	531	1	No	0	3.1.1.1	Carboxylesterase.	d__Bacteria;p__Bacteroidota;c__Bacteroidia;o__Bacteroidales;f__Bacteroidaceae;g__Prevotella;s__Prevotella sp900316445
metaerg.pl|255008	k141_335656	1	525	525	-1	No	0	3.1.1.1	Carboxylesterase.	d__Bacteria;p__Firmicutes_C;c__Negativicutes;o__Acidaminococcales;f__Acidaminococcaceae;g__Succiniclasticum;s__Succiniclasticum ruminis
metaerg.pl|266403	k141_178091	1	513	513	1	No	0	3.1.1.1	Carboxylesterase.	d__Bacteria;p__Bacteroidota;c__Bacteroidia;o__Bacteroidales;f__UBA932;g__RC9;s__RC9 sp900321245
metaerg.pl|267223	k141_152392	3	512	510	1	No	0	3.1.1.1	Carboxylesterase.	d__Bacteria;p__Bacteroidota;c__Bacteroidia;o__Bacteroidales;f__UBA932;g__RC9;s__RC9 sp900321245
metaerg.pl|277594	k141_227056	2	265	264	-1	No	0	3.1.1.1	Carboxylesterase.	d__Bacteria;p__Bacteroidota;c__Bacteroidia;o__Bacteroidales;f__Bacteroidaceae;g__UBA1179;s__UBA1179 sp002310015
metaerg.pl|12610	k141_95069	1257	2618	1362	1	No	0	3.1.1.1	Carboxylesterase.	d__Bacteria;p__Firmicutes_A;c__Clostridia_A;o__Christensenellales;f__CAG-74;g__RUG740;s__RUG740 sp900316415
metaerg.pl|24166	k141_154093	1	576	576	-1	No	0	3.1.1.1	Carboxylesterase.	d__Bacteria;p__Bacteroidota;c__Bacteroidia;o__Bacteroidales;f__WCHB1-69;g__F23-D06;s__F23-D06 sp900316305
metaerg.pl|30279	k141_305839	461	1072	612	-1	No	0	3.1.1.1	Carboxylesterase.	d__Bacteria;p__Bacteroidota;c__Bacteroidia;o__Bacteroidales;f__Bacteroidaceae;g__Prevotella;s__Prevotella sp900314655
metaerg.pl|35714	k141_294464	508	1389	882	1	No	0	3.1.1.1	Carboxylesterase.	d__Bacteria;p__Firmicutes_A;c__Clostridia;o__Oscillospirales;f__Acutalibacteraceae;g__Ruminococcus_E;s__Ruminococcus_E sp900313865
metaerg.pl|41931	k141_232107	2	832	831	-1	No	0	3.1.1.1	Carboxylesterase.	d__Bacteria;p__Bacteroidota;c__Bacteroidia;o__Bacteroidales;f__UBA932;g__RC9;s__RC9 sp900316245
metaerg.pl|43515	k141_112132	408	1241	834	-1	No	0	3.1.1.1	Carboxylesterase.	d__Bacteria;p__Bacteroidota;c__Bacteroidia;o__Bacteroidales;f__UBA932;g__RC9;s__RC9 sp001602885
metaerg.pl|48963	k141_156763	223	1161	939	-1	No	0	3.1.1.1	Carboxylesterase.	d__Bacteria;p__Bacteroidota;c__Bacteroidia;o__Bacteroidales;f__Bacteroidaceae;g__Prevotella;s__Prevotella ruminicola_B
metaerg.pl|53420	k141_95741	3	1106	1104	-1	No	0	3.1.1.1	Carboxylesterase.	d__Bacteria;p__Bacteroidota;c__Bacteroidia;o__Bacteroidales;f__UBA932;g__RC9;s__RC9 sp900316955
metaerg.pl|54035	k141_271181	1	954	954	1	No	0	3.1.1.1	Carboxylesterase.	d__Bacteria;p__Bacteroidota;c__Bacteroidia;o__Bacteroidales;f__F082;g__F082;s__F082 sp900321315
metaerg.pl|58041	k141_256212	3	1058	1056	1	No	0	3.1.1.1	Carboxylesterase.	d__Bacteria;p__Bacteroidota;c__Bacteroidia;o__Bacteroidales;f__UBA932;g__RC9;s__RC9 sp002373715
metaerg.pl|59051	k141_45613	2	1051	1050	-1	No	0	3.1.1.1	Carboxylesterase.	d__Bacteria;p__Bacteroidota;c__Bacteroidia;o__Bacteroidales;f__Bacteroidaceae;g__Prevotella;s__Prevotella sp900316445
metaerg.pl|60061	k141_180898	2	421	420	-1	No	0	3.1.1.1	Carboxylesterase.	d__Bacteria;p__Bacteroidota;c__Bacteroidia;o__Bacteroidales;f__UBA932;g__RC9;s__RC9 sp900320795
metaerg.pl|61494	k141_239200	1	1029	1029	1	No	0	3.1.1.1	Carboxylesterase.	d__Bacteria;p__Firmicutes_A;c__Clostridia_A;o__Christensenellales;f__CAG-74;g__UBA2862;s__UBA2862 sp900315585
metaerg.pl|71209	k141_49945	2	865	864	-1	No	0	3.1.1.1	Carboxylesterase.	d__Bacteria;p__Bacteroidota;c__Bacteroidia;o__Bacteroidales;f__Bacteroidaceae;g__Prevotella;s__Prevotella sp900318685
metaerg.pl|81536	k141_296514	3	887	885	-1	No	0	3.1.1.1	Carboxylesterase.	d__Bacteria;p__Bacteroidota;c__Bacteroidia;o__Bacteroidales;f__Bacteroidaceae;g__Prevotella;s__Prevotella sp900315095
metaerg.pl|82985	k141_243936	2	880	879	1	No	0	3.1.1.1	Carboxylesterase.	d__Bacteria;p__Bacteroidota;c__Bacteroidia;o__Bacteroidales;f__UBA932;g__RC9;s__RC9 sp900316525
metaerg.pl|89601	k141_243479	1	327	327	1	No	0	3.1.1.1	Carboxylesterase.	d__Bacteria;p__Bacteroidota;c__Bacteroidia;o__Bacteroidales;f__Bacteroidaceae;g__Prevotella;s__Prevotella sp900316445
metaerg.pl|96040	k141_293464	233	817	585	1	No	0	3.1.1.1	Carboxylesterase.	d__Bacteria;p__Bacteroidota;c__Bacteroidia;o__Bacteroidales;f__Bacteroidaceae;g__Prevotella;s__Prevotella sp002353225
metaerg.pl|99532	k141_106345	3	239	237	-1	No	0	3.1.1.1	Carboxylesterase.	d__Bacteria;p__Firmicutes_C;c__Negativicutes;o__Acidaminococcales;f__Acidaminococcaceae;g__Succiniclasticum;s__Succiniclasticum sp900315925
metaerg.pl|101591	k141_125471	172	798	627	-1	No	0	3.1.1.1	Carboxylesterase.	d__Bacteria;p__Bacteroidota;c__Bacteroidia;o__Bacteroidales;f__Bacteroidaceae;g__Prevotella;s__Prevotella sp900316985
metaerg.pl|109545	k141_159623	2	433	432	-1	No	0	3.1.1.1	Carboxylesterase.	d__Bacteria;p__Bacteroidota;c__Bacteroidia;o__Bacteroidales;f__UBA932;g__RC9;s__RC9 sp900316525
metaerg.pl|115849	k141_218014	1	618	618	-1	No	0	3.1.1.1	Carboxylesterase.	d__Bacteria;p__Bacteroidota;c__Bacteroidia;o__Bacteroidales;f__UBA932;g__RC9;s__RC9 sp900316525
metaerg.pl|123479	k141_273355	2	724	723	-1	No	0	3.1.1.1	Carboxylesterase.	d__Bacteria;p__Bacteroidota;c__Bacteroidia;o__Bacteroidales;f__UBA932;g__RC9;s__RC9 sp900320385
metaerg.pl|138077	k141_172286	3	365	363	1	No	0	3.1.1.1	Carboxylesterase.	d__Bacteria;p__Bacteroidota;c__Bacteroidia;o__Bacteroidales;f__Bacteroidaceae;g__Prevotella;s__Prevotella sp900319305
metaerg.pl|138542	k141_170970	1	687	687	1	No	0	3.1.1.1	Carboxylesterase.	d__Bacteria;p__Bacteroidota;c__Bacteroidia;o__Bacteroidales;f__Bacteroidaceae;g__Prevotella;s__Prevotella sp900315695
metaerg.pl|141074	k141_181628	2	679	678	-1	No	0	3.1.1.1	Carboxylesterase.	d__Bacteria;p__Bacteroidota;c__Bacteroidia;o__Bacteroidales;f__F082;g__F082;s__F082 sp900321315
metaerg.pl|142163	k141_239906	1	513	513	-1	No	0	3.1.1.1	Carboxylesterase.	d__Bacteria;p__Bacteroidota;c__Bacteroidia;o__Bacteroidales;f__WCHB1-69;g__F23-D06;s__F23-D06 sp900316305
metaerg.pl|142741	k141_21192	2	616	615	-1	No	0	3.1.1.1	Carboxylesterase.	d__Bacteria;p__Bacteroidota;c__Bacteroidia;o__Bacteroidales;f__UBA932;g__RC9;s__RC9 sp900321245
metaerg.pl|149293	k141_152722	1	606	606	-1	No	0	3.1.1.1	Carboxylesterase.	d__Bacteria;p__Bacteroidota;c__Bacteroidia;o__Bacteroidales;f__Bacteroidaceae;g__Prevotella;s__Prevotella sp002372235
metaerg.pl|156053	k141_37016	293	649	357	-1	No	0	3.1.1.1	Carboxylesterase.	d__Bacteria;p__Bacteroidota;c__Bacteroidia;o__Bacteroidales;f__UBA932;g__RC9;s__RC9 sp900541925
metaerg.pl|176923	k141_298778	3	611	609	-1	No	0	3.1.1.1	Carboxylesterase.	d__Bacteria;p__Bacteroidota;c__Bacteroidia;o__Bacteroidales;f__Bacteroidaceae;g__Prevotella;s__Prevotella sp900318555
metaerg.pl|179099	k141_4512	164	607	444	1	No	0	3.1.1.1	Carboxylesterase.	d__Bacteria;p__Bacteroidota;c__Bacteroidia;o__Bacteroidales;f__Bacteroidaceae;g__Prevotella;s__Prevotella sp900318555
metaerg.pl|182126	k141_32842	163	603	441	-1	No	0	3.1.1.1	Carboxylesterase.	d__Bacteria;p__Bacteroidota;c__Bacteroidia;o__Bacteroidales;f__Bacteroidaceae;g__Prevotella;s__Prevotella sp900318555
metaerg.pl|182753	k141_99319	2	601	600	1	No	0	3.1.1.1	Carboxylesterase.	d__Bacteria;p__Bacteroidota;c__Bacteroidia;o__Bacteroidales;f__UBA932;g__RC9;s__RC9 sp900541925
metaerg.pl|204917	k141_289823	157	570	414	1	No	0	3.1.1.1	Carboxylesterase.	d__Bacteria;p__Bacteroidota;c__Bacteroidia;o__Bacteroidales;f__Bacteroidaceae;g__Prevotella;s__Prevotella sp900316445
metaerg.pl|212555	k141_78101	1	399	399	-1	No	0	3.1.1.1	Carboxylesterase.	d__Bacteria;p__Bacteroidota;c__Bacteroidia;o__Bacteroidales;f__UBA932;g__RC9;s__RC9 sp900316525
metaerg.pl|215356	k141_198007	2	556	555	-1	No	0	3.1.1.1	Carboxylesterase.	d__Bacteria;p__Bacteroidota;c__Bacteroidia;o__Bacteroidales;f__UBA932;g__RC9;s__RC9 sp900318015
metaerg.pl|215229	k141_253466	3	410	408	-1	No	0	3.1.1.1	Carboxylesterase.	d__Bacteria;p__Bacteroidota;c__Bacteroidia;o__Bacteroidales;f__Bacteroidaceae;g__UBA1179;s__UBA1179 sp900319225
metaerg.pl|220269	k141_259895	1	552	552	-1	No	0	3.1.1.1	Carboxylesterase.	d__Bacteria;p__Firmicutes_A;c__Clostridia_A;o__Christensenellales;f__CAG-74;g__GCA-900199385;s__GCA-900199385 sp900320755
metaerg.pl|222614	k141_124438	2	547	546	1	No	0	3.1.1.1	Carboxylesterase.	d__Bacteria;p__Bacteroidota;c__Bacteroidia;o__Bacteroidales;f__UBA932;g__RC9;s__RC9 sp900316525
metaerg.pl|228172	k141_250189	1	543	543	-1	No	0	3.1.1.1	Carboxylesterase.	d__Bacteria;p__Firmicutes_A;c__Clostridia;o__Lachnospirales;f__Lachnospiraceae;g__CAG-791;s__CAG-791 sp002448395
metaerg.pl|230152	k141_74608	3	539	537	1	No	0	3.1.1.1	Carboxylesterase.	d__Bacteria;p__Bacteroidota;c__Bacteroidia;o__Bacteroidales;f__UBA932;g__RC9;s__RC9 sp900316955
metaerg.pl|231825	k141_29143	2	538	537	1	No	0	3.1.1.1	Carboxylesterase.	d__Bacteria;p__Firmicutes_A;c__Clostridia;o__Lachnospirales;f__Lachnospiraceae;g__UBA2856;s__UBA2856 sp002394165
metaerg.pl|236979	k141_95986	2	232	231	-1	No	0	3.1.1.1	Carboxylesterase.	d__Bacteria;p__Bacteroidota;c__Bacteroidia;o__Bacteroidales;f__Bacteroidaceae;g__UBA1179;s__UBA1179 sp900318995
metaerg.pl|237927	k141_61041	3	533	531	1	No	0	3.1.1.1	Carboxylesterase.	d__Bacteria;p__Bacteroidota;c__Bacteroidia;o__Bacteroidales;f__Bacteroidaceae;g__Prevotella;s__Prevotella sp000702825
metaerg.pl|246186	k141_35038	3	398	396	-1	No	0	3.1.1.1	Carboxylesterase.	d__Bacteria;p__Bacteroidota;c__Bacteroidia;o__Bacteroidales;f__Bacteroidaceae;g__Prevotella;s__Prevotella sp900316475
metaerg.pl|01012	k141_246594	23299	24204	906	-1	No	0	3.1.1.1	Carboxylesterase.	d__Bacteria;p__Bacteroidota;c__Bacteroidia;o__Bacteroidales;f__F082;g__F082;s__F082 sp900317155
metaerg.pl|03768	k141_168954	3	794	792	-1	No	0	3.1.1.1	Carboxylesterase.	d__Bacteria;p__Firmicutes_A;c__Clostridia_A;o__Christensenellales;f__CAG-74;g__GCA-900199385;s__GCA-900199385 sp900315315
metaerg.pl|05481	k141_169596	1701	3062	1362	1	No	0	3.1.1.1	Carboxylesterase.	d__Bacteria;p__Firmicutes_A;c__Clostridia_A;o__Christensenellales;f__CAG-74;g__RUG740;s__RUG740 sp900316415
metaerg.pl|11812	k141_64568	2083	3231	1149	-1	No	0	3.1.1.1	Carboxylesterase.	d__Bacteria;p__Firmicutes_A;c__Clostridia;o__Oscillospirales;f__Acutalibacteraceae;g__Ruminococcus_E;s__Ruminococcus_E sp900320415
metaerg.pl|12256	k141_156507	2	985	984	1	No	0	3.1.1.1	Carboxylesterase.	d__Bacteria;p__Bacteroidota;c__Bacteroidia;o__Bacteroidales;f__Bacteroidaceae;g__Prevotella;s__Prevotella ruminicola
metaerg.pl|13052	k141_189398	1235	2803	1569	-1	No	0	3.1.1.1	Carboxylesterase.	d__Bacteria;p__Bacteroidota;c__Bacteroidia;o__Bacteroidales;f__Bacteroidaceae;g__Prevotella;s__Prevotella sp900319305
metaerg.pl|18732	k141_63757	909	2207	1299	1	No	0	3.1.1.1	Carboxylesterase.	d__Bacteria;p__Bacteroidota;c__Bacteroidia;o__Bacteroidales;f__UBA932;g__RC9;s__RC9 sp900316955
metaerg.pl|28327	k141_44712	1	1056	1056	1	No	0	3.1.1.1	Carboxylesterase.	d__Bacteria;p__Bacteroidota;c__Bacteroidia;o__Bacteroidales;f__UBA932;g__RC9;s__RC9 sp900319185
metaerg.pl|47348	k141_77522	521	1213	693	1	No	0	3.1.1.1	Carboxylesterase.	d__Bacteria;p__Bacteroidota;c__Bacteroidia;o__Bacteroidales;f__UBA932;g__RC9;s__RC9 sp900316245
metaerg.pl|51194	k141_98963	52	1158	1107	1	No	0	3.1.1.1	Carboxylesterase.	d__Bacteria;p__Bacteroidota;c__Bacteroidia;o__Bacteroidales;f__UBA932;g__Bact-11;s__Bact-11 sp002314725
metaerg.pl|54241	k141_21420	2	988	987	1	No	0	3.1.1.1	Carboxylesterase.	d__Bacteria;p__Bacteroidota;c__Bacteroidia;o__Bacteroidales;f__UBA932;g__RC9;s__RC9 sp900321245
metaerg.pl|67263	k141_10232	1	693	693	1	No	0	3.1.1.1	Carboxylesterase.	d__Bacteria;p__Bacteroidota;c__Bacteroidia;o__Bacteroidales;f__Bacteroidaceae;g__Prevotella;s__Prevotella sp900315095
metaerg.pl|69720	k141_321380	1	981	981	-1	No	0	3.1.1.1	Carboxylesterase.	d__Bacteria;p__Bacteroidota;c__Bacteroidia;o__Bacteroidales;f__UBA932;g__RC9;s__RC9 sp900316525
metaerg.pl|70271	k141_54857	3	380	378	1	No	0	3.1.1.1	Carboxylesterase.	d__Bacteria;p__Firmicutes_A;c__Clostridia_A;o__Christensenellales;f__CAG-138;g__UBA3792;s__UBA3792 sp900318765
metaerg.pl|74344	k141_31613	3	347	345	-1	No	0	3.1.1.1	Carboxylesterase.	d__Bacteria;p__Bacteroidota;c__Bacteroidia;o__Bacteroidales;f__UBA932;g__RC9;s__RC9 sp900541925
metaerg.pl|75421	k141_177151	1	939	939	1	No	0	3.1.1.1	Carboxylesterase.	d__Bacteria;p__Bacteroidota;c__Bacteroidia;o__Bacteroidales;f__UBA932;g__RC9;s__RC9 sp900319185
metaerg.pl|76383	k141_290162	251	934	684	-1	No	0	3.1.1.1	Carboxylesterase.	d__Bacteria;p__Firmicutes_A;c__Clostridia;o__Peptostreptococcales;f__Anaerovoracaceae;g__Mogibacterium;s__Mogibacterium sp900320285
metaerg.pl|77308	k141_195702	1	711	711	-1	No	0	3.1.1.1	Carboxylesterase.	d__Bacteria;p__Bacteroidota;c__Bacteroidia;o__Bacteroidales;f__Bacteroidaceae;g__Prevotella;s__Prevotella sp900318685
metaerg.pl|78460	k141_35271	2	922	921	-1	No	0	3.1.1.1	Carboxylesterase.	d__Bacteria;p__Bacteroidota;c__Bacteroidia;o__Bacteroidales;f__Muribaculaceae;g__C941;s__C941 sp900319525
metaerg.pl|82271	k141_228041	2	898	897	1	No	0	3.1.1.1	Carboxylesterase.	d__Bacteria;p__Bacteroidota;c__Bacteroidia;o__Bacteroidales;f__Marinifilaceae;g__Labilibaculum;s__Labilibaculum sp003863375
metaerg.pl|86881	k141_137932	1	873	873	1	No	0	3.1.1.1	Carboxylesterase.	d__Bacteria;p__Bacteroidota;c__Bacteroidia;o__Bacteroidales;f__UBA932;g__RC9;s__RC9 sp900316955
metaerg.pl|88139	k141_46125	293	868	576	1	No	0	3.1.1.1	Carboxylesterase.	d__Bacteria;p__Firmicutes_A;c__Clostridia;o__Lachnospirales;f__Lachnospiraceae;g__CAG-791;s__CAG-791 sp900321785
metaerg.pl|93612	k141_239211	1	840	840	-1	No	0	3.1.1.1	Carboxylesterase.	d__Bacteria;p__Bacteroidota;c__Bacteroidia;o__Bacteroidales;f__UBA932;g__RC9;s__RC9 sp900541925
metaerg.pl|97165	k141_129591	63	824	762	-1	No	0	3.1.1.1	Carboxylesterase.	d__Bacteria;p__Firmicutes_A;c__Clostridia_A;o__Christensenellales;f__CAG-138;g__RUG472;s__RUG472 sp900319345
metaerg.pl|98559	k141_176982	569	781	213	-1	No	0	3.1.1.1	Carboxylesterase.	d__Bacteria;p__Bacteroidota;c__Bacteroidia;o__Bacteroidales;f__Bacteroidaceae;g__Prevotella;s__Prevotella sp900316445
metaerg.pl|105472	k141_239160	237	791	555	-1	No	0	3.1.1.1	Carboxylesterase.	d__Bacteria;p__Bacteroidota;c__Bacteroidia;o__Bacteroidales;f__Bacteroidaceae;g__Prevotella;s__Prevotella sp900314995
metaerg.pl|107590	k141_193717	2	784	783	1	No	0	3.1.1.1	Carboxylesterase.	d__Bacteria;p__Bacteroidota;c__Bacteroidia;o__Bacteroidales;f__Bacteroidaceae;g__Prevotella;s__Prevotella sp900316445
metaerg.pl|114255	k141_325161	38	763	726	1	No	0	3.1.1.1	Carboxylesterase.	d__Bacteria;p__Bacteroidota;c__Bacteroidia;o__Bacteroidales;f__Bacteroidaceae;g__Prevotella;s__Prevotella sp900314715
metaerg.pl|115390	k141_49421	2	757	756	1	No	0	3.1.1.1	Carboxylesterase.	d__Bacteria;p__Bacteroidota;c__Bacteroidia;o__Bacteroidales;f__Bacteroidaceae;g__Prevotella;s__Prevotella sp900315745
metaerg.pl|119146	k141_307815	391	684	294	1	No	0	3.1.1.1	Carboxylesterase.	d__Bacteria;p__Bacteroidota;c__Bacteroidia;o__Bacteroidales;f__Bacteroidaceae;g__Prevotella;s__Prevotella sp900318585
metaerg.pl|125757	k141_265275	3	725	723	1	No	0	3.1.1.1	Carboxylesterase.	d__Bacteria;p__Bacteroidota;c__Bacteroidia;o__Bacteroidales;f__UBA932;g__RC9;s__RC9 sp001602885
metaerg.pl|125806	k141_108137	1	621	621	1	No	0	3.1.1.1	Carboxylesterase.	d__Bacteria;p__Firmicutes_C;c__Negativicutes;o__Acidaminococcales;f__Acidaminococcaceae;g__Succiniclasticum;s__Succiniclasticum sp900315925
metaerg.pl|130030	k141_319756	2	715	714	-1	No	0	3.1.1.1	Carboxylesterase.	d__Bacteria;p__Firmicutes_A;c__Clostridia;o__Lachnospirales;f__Lachnospiraceae;g__CAG-791;s__CAG-791 sp002358875
metaerg.pl|130288	k141_299179	444	713	270	-1	No	0	3.1.1.1	Carboxylesterase.	d__Bacteria;p__Bacteroidota;c__Bacteroidia;o__Bacteroidales;f__Bacteroidaceae;g__Prevotella;s__Prevotella sp900316985
metaerg.pl|135801	k141_166028	1	444	444	-1	No	0	3.1.1.1	Carboxylesterase.	d__Bacteria;p__Bacteroidota;c__Bacteroidia;o__Bacteroidales;f__UBA932;g__RC9;s__RC9 sp900316525
metaerg.pl|141412	k141_198448	2	556	555	1	No	0	3.1.1.1	Carboxylesterase.	d__Bacteria;p__Bacteroidota;c__Bacteroidia;o__Bacteroidales;f__Bacteroidaceae;g__Prevotella;s__Prevotella sp900316445
metaerg.pl|142150	k141_42255	3	683	681	1	No	0	3.1.1.1	Carboxylesterase.	d__Bacteria;p__Firmicutes_A;c__Clostridia_A;o__Christensenellales;f__CAG-74;g__GCA-900199385;s__GCA-900199385 sp900315315
metaerg.pl|168929	k141_109604	3	629	627	-1	No	0	3.1.1.1	Carboxylesterase.	d__Bacteria;p__Bacteroidota;c__Bacteroidia;o__Bacteroidales;f__UBA932;g__RC9;s__RC9 sp900316525
metaerg.pl|173599	k141_318150	3	620	618	-1	No	0	3.1.1.1	Carboxylesterase.	d__Bacteria;p__Bacteroidota;c__Bacteroidia;o__Bacteroidales;f__UBA932;g__RC9;s__RC9 sp002373715
metaerg.pl|183133	k141_273023	3	605	603	1	No	0	3.1.1.1	Carboxylesterase.	d__Bacteria;p__Bacteroidota;c__Bacteroidia;o__Bacteroidales;f__WCHB1-69;g__F23-D06;s__F23-D06 sp900316305
metaerg.pl|188578	k141_240852	2	598	597	-1	No	0	3.1.1.1	Carboxylesterase.	d__Bacteria;p__Bacteroidota;c__Bacteroidia;o__Bacteroidales;f__UBA932;g__RC9;s__RC9 sp002373715
metaerg.pl|188106	k141_203998	2	484	483	-1	No	0	3.1.1.1	Carboxylesterase.	d__Bacteria;p__Bacteroidota;c__Bacteroidia;o__Bacteroidales;f__Bacteroidaceae;g__Prevotella;s__Prevotella sp900315075
metaerg.pl|192424	k141_71719	1	522	522	-1	No	0	3.1.1.1	Carboxylesterase.	d__Bacteria;p__Bacteroidota;c__Bacteroidia;o__Bacteroidales;f__Bacteroidaceae;g__Prevotella;s__Prevotella sp900322175
metaerg.pl|192904	k141_280726	1	591	591	-1	No	0	3.1.1.1	Carboxylesterase.	d__Bacteria;p__Firmicutes_A;c__Clostridia_A;o__Christensenellales;f__CAG-74;g__GCA-900199385;s__GCA-900199385 sp900176495
metaerg.pl|203829	k141_10697	2	505	504	-1	No	0	3.1.1.1	Carboxylesterase.	d__Bacteria;p__Bacteroidota;c__Bacteroidia;o__Bacteroidales;f__Bacteroidaceae;g__Prevotella;s__Prevotella sp900318585
metaerg.pl|206604	k141_265493	1	570	570	-1	No	0	3.1.1.1	Carboxylesterase.	d__Bacteria;p__Bacteroidota;c__Bacteroidia;o__Bacteroidales;f__UBA932;g__RC9;s__RC9 sp900316525
metaerg.pl|208232	k141_60161	1	570	570	1	No	0	3.1.1.1	Carboxylesterase.	d__Bacteria;p__Bacteroidota;c__Bacteroidia;o__Bacteroidales;f__Bacteroidaceae;g__Prevotella;s__Prevotella sp900316265
metaerg.pl|210422	k141_320633	1	567	567	1	No	0	3.1.1.1	Carboxylesterase.	d__Bacteria;p__Bacteroidota;c__Bacteroidia;o__Bacteroidales;f__Bacteroidaceae;g__Prevotella;s__Prevotella sp900319305
metaerg.pl|229568	k141_229498	2	544	543	-1	No	0	3.1.1.1	Carboxylesterase.	d__Bacteria;p__Firmicutes_A;c__Clostridia;o__Oscillospirales;f__Acutalibacteraceae;g__CAG-177;s__CAG-177 sp002309055
metaerg.pl|229939	k141_136711	2	541	540	-1	No	0	3.1.1.1	Carboxylesterase.	d__Bacteria;p__Bacteroidota;c__Bacteroidia;o__Bacteroidales;f__UBA932;g__RC9;s__RC9 sp001602885
metaerg.pl|256114	k141_23582	1	516	516	1	No	0	3.1.1.1	Carboxylesterase.	d__Bacteria;p__Bacteroidota;c__Bacteroidia;o__Bacteroidales;f__UBA932;g__RC9;s__RC9 sp900321245
metaerg.pl|262712	k141_245176	1	510	510	-1	No	0	3.1.1.1	Carboxylesterase.	d__Bacteria;p__Bacteroidota;c__Bacteroidia;o__Bacteroidales;f__UBA932;g__RC9;s__RC9 sp900321245
metaerg.pl|264626	k141_248210	3	509	507	1	No	0	3.1.1.1	Carboxylesterase.	d__Bacteria;p__Firmicutes_A;c__Clostridia;o__Oscillospirales;f__Oscillospiraceae;g__UBA1777;s__UBA1777 sp900317375
metaerg.pl|10967	k141_90205	1250	2611	1362	-1	No	0	3.1.1.1	Carboxylesterase.	d__Bacteria;p__Firmicutes_A;c__Clostridia_A;o__Christensenellales;f__CAG-74;g__RUG740;s__RUG740 sp900316415
metaerg.pl|22479	k141_175110	479	1816	1338	-1	No	0	3.1.1.1	Carboxylesterase.	d__Bacteria;p__Firmicutes_A;c__Clostridia;o__Oscillospirales;f__Acutalibacteraceae;g__Ruminococcus_E;s__Ruminococcus_E sp900320415
metaerg.pl|27505	k141_202297	1	468	468	-1	No	0	3.1.1.1	Carboxylesterase.	d__Bacteria;p__Bacteroidota;c__Bacteroidia;o__Bacteroidales;f__UBA932;g__RC9;s__RC9 sp900316955
metaerg.pl|29803	k141_174366	439	1506	1068	-1	No	0	3.1.1.1	Carboxylesterase.	d__Bacteria;p__Bacteroidota;c__Bacteroidia;o__Bacteroidales;f__Bacteroidaceae;g__Prevotella;s__Prevotella sp900319305
metaerg.pl|36157	k141_123672	2	1123	1122	1	No	0	3.1.1.1	Carboxylesterase.	d__Bacteria;p__Bacteroidota;c__Bacteroidia;o__Bacteroidales;f__Bacteroidaceae;g__Prevotella;s__Prevotella sp900316445
metaerg.pl|36727	k141_187505	2	745	744	1	No	0	3.1.1.1	Carboxylesterase.	d__Bacteria;p__Bacteroidota;c__Bacteroidia;o__Bacteroidales;f__UBA932;g__Bact-11;s__Bact-11 sp002361615
metaerg.pl|40965	k141_290349	1	951	951	1	No	0	3.1.1.1	Carboxylesterase.	d__Bacteria;p__Bacteroidota;c__Bacteroidia;o__Bacteroidales;f__UBA932;g__RC9;s__RC9 sp900319185
metaerg.pl|43078	k141_265882	1	984	984	1	No	0	3.1.1.1	Carboxylesterase.	d__Bacteria;p__Bacteroidota;c__Bacteroidia;o__Bacteroidales;f__UBA932;g__RC9;s__RC9 sp900320795
metaerg.pl|47674	k141_31893	180	1139	960	-1	No	0	3.1.1.1	Carboxylesterase.	d__Bacteria;p__Bacteroidota;c__Bacteroidia;o__Bacteroidales;f__Bacteroidaceae;g__Prevotella;s__Prevotella sp900314995
metaerg.pl|57747	k141_167925	3	827	825	1	No	0	3.1.1.1	Carboxylesterase.	d__Bacteria;p__Bacteroidota;c__Bacteroidia;o__Bacteroidales;f__UBA3663;g__UBA3663;s__UBA3663 sp900319235
metaerg.pl|61437	k141_250967	1	990	990	1	No	0	3.1.1.1	Carboxylesterase.	d__Bacteria;p__Firmicutes_A;c__Clostridia;o__Lachnospirales;f__Lachnospiraceae;g__CAG-791;s__CAG-791 sp900321785
metaerg.pl|62703	k141_216090	1	978	978	-1	No	0	3.1.1.1	Carboxylesterase.	d__Bacteria;p__Bacteroidota;c__Bacteroidia;o__Bacteroidales;f__Bacteroidaceae;g__Prevotella;s__Prevotella sp900316445
metaerg.pl|63056	k141_108301	523	975	453	-1	No	0	3.1.1.1	Carboxylesterase.	d__Bacteria;p__Bacteroidota;c__Bacteroidia;o__Bacteroidales;f__Bacteroidaceae;g__Prevotella;s__Prevotella sp900110895
metaerg.pl|66395	k141_212411	2	949	948	-1	No	0	3.1.1.1	Carboxylesterase.	d__Bacteria;p__Bacteroidota;c__Bacteroidia;o__Bacteroidales;f__Bacteroidaceae;g__Prevotella;s__Prevotella sp900316985
metaerg.pl|78518	k141_15214	2	871	870	-1	No	0	3.1.1.1	Carboxylesterase.	d__Bacteria;p__Bacteroidota;c__Bacteroidia;o__Bacteroidales;f__Bacteroidaceae;g__Prevotella;s__Prevotella sp900314715
metaerg.pl|79270	k141_177544	2	868	867	-1	No	0	3.1.1.1	Carboxylesterase.	d__Bacteria;p__Bacteroidota;c__Bacteroidia;o__Bacteroidales;f__UBA932;g__RC9;s__RC9 sp900167895
metaerg.pl|100786	k141_111326	1	768	768	1	No	0	3.1.1.1	Carboxylesterase.	d__Bacteria;p__Bacteroidota;c__Bacteroidia;o__Bacteroidales;f__Bacteroidaceae;g__UBA2918;s__UBA2918 sp002349865
metaerg.pl|109536	k141_230873	1	738	738	-1	No	0	3.1.1.1	Carboxylesterase.	d__Bacteria;p__Firmicutes_A;c__Clostridia_A;o__Christensenellales;f__CAG-138;g__UBA3792;s__UBA3792 sp900318765
metaerg.pl|109706	k141_57287	1	735	735	-1	No	0	3.1.1.1	Carboxylesterase.	d__Bacteria;p__Bacteroidota;c__Bacteroidia;o__Bacteroidales;f__Bacteroidaceae;g__Prevotella;s__Prevotella sp900316445
metaerg.pl|113606	k141_247515	2	724	723	1	No	0	3.1.1.1	Carboxylesterase.	d__Bacteria;p__Firmicutes_A;c__Clostridia_A;o__Christensenellales;f__CAG-74;g__GCA-900199385;s__GCA-900199385 sp900315315
metaerg.pl|127762	k141_199389	1	684	684	-1	No	0	3.1.1.1	Carboxylesterase.	d__Bacteria;p__Bacteroidota;c__Bacteroidia;o__Bacteroidales;f__UBA932;g__RC9;s__RC9 sp900316955
metaerg.pl|129421	k141_192489	1	681	681	-1	No	0	3.1.1.1	Carboxylesterase.	d__Bacteria;p__Bacteroidota;c__Bacteroidia;o__Bacteroidales;f__UBA932;g__RC9;s__RC9 sp900316955
metaerg.pl|135537	k141_203252	416	664	249	-1	No	0	3.1.1.1	Carboxylesterase.	d__Bacteria;p__Bacteroidota;c__Bacteroidia;o__Bacteroidales;f__Bacteroidaceae;g__Prevotella;s__Prevotella sp900316445
metaerg.pl|136743	k141_203287	1	663	663	-1	No	0	3.1.1.1	Carboxylesterase.	d__Bacteria;p__Firmicutes_A;c__Clostridia;o__Lachnospirales;f__Lachnospiraceae;g__CAG-791;s__CAG-791 sp002395235
metaerg.pl|137440	k141_129688	2	514	513	-1	No	0	3.1.1.1	Carboxylesterase.	d__Bacteria;p__Firmicutes_A;c__Clostridia;o__Lachnospirales;f__Lachnospiraceae;g__CAG-791;s__CAG-791 sp002448395
metaerg.pl|144952	k141_223381	55	642	588	-1	No	0	3.1.1.1	Carboxylesterase.	d__Bacteria;p__Bacteroidota;c__Bacteroidia;o__Bacteroidales;f__Bacteroidaceae;g__Prevotella;s__Prevotella sp900318585
metaerg.pl|145775	k141_129547	1	642	642	1	No	0	3.1.1.1	Carboxylesterase.	d__Bacteria;p__Bacteroidota;c__Bacteroidia;o__Bacteroidales;f__Bacteroidaceae;g__Prevotella;s__Prevotella sp900316445
metaerg.pl|151577	k141_199743	41	631	591	1	No	0	3.1.1.1	Carboxylesterase.	d__Bacteria;p__Bacteroidota;c__Bacteroidia;o__Bacteroidales;f__Bacteroidaceae;g__UBA1179;s__UBA1179 sp900318995
metaerg.pl|154099	k141_232851	172	624	453	1	No	0	3.1.1.1	Carboxylesterase.	d__Bacteria;p__Bacteroidota;c__Bacteroidia;o__Bacteroidales;f__Bacteroidaceae;g__Prevotella;s__Prevotella sp900316475
metaerg.pl|158059	k141_72250	2	619	618	-1	No	0	3.1.1.1	Carboxylesterase.	d__Bacteria;p__Bacteroidota;c__Bacteroidia;o__Bacteroidales;f__UBA932;g__RC9;s__RC9 sp900316955
metaerg.pl|160100	k141_275118	161	613	453	-1	No	0	3.1.1.1	Carboxylesterase.	d__Bacteria;p__Firmicutes_A;c__Clostridia_A;o__Christensenellales;f__CAG-138;g__UBA3792;s__UBA3792 sp900318745
metaerg.pl|163686	k141_137282	2	607	606	1	No	0	3.1.1.1	Carboxylesterase.	d__Bacteria;p__Bacteroidota;c__Bacteroidia;o__Bacteroidales;f__UBA932;g__RC9;s__RC9 sp002373715
metaerg.pl|168547	k141_105179	2	598	597	1	No	0	3.1.1.1	Carboxylesterase.	d__Bacteria;p__Bacteroidota;c__Bacteroidia;o__Bacteroidales;f__Bacteroidaceae;g__Prevotella;s__Prevotella sp900316445
metaerg.pl|169790	k141_5653	3	596	594	1	No	0	3.1.1.1	Carboxylesterase.	d__Bacteria;p__Bacteroidota;c__Bacteroidia;o__Bacteroidales;f__UBA932;g__RC9;s__RC9 sp900321245
metaerg.pl|170612	k141_86358	1	597	597	1	No	0	3.1.1.1	Carboxylesterase.	d__Bacteria;p__Bacteroidota;c__Bacteroidia;o__Bacteroidales;f__Bacteroidaceae;g__Prevotella;s__Prevotella sp900316445
metaerg.pl|177700	k141_15293	2	583	582	1	No	0	3.1.1.1	Carboxylesterase.	d__Bacteria;p__Firmicutes_C;c__Negativicutes;o__Selenomonadales;f__Selenomonadaceae;g__RUG643;s__RUG643 sp900321035
metaerg.pl|180451	k141_173302	163	579	417	1	No	0	3.1.1.1	Carboxylesterase.	d__Bacteria;p__Bacteroidota;c__Bacteroidia;o__Bacteroidales;f__Bacteroidaceae;g__Prevotella;s__Prevotella sp900318885
metaerg.pl|187660	k141_150004	1	570	570	1	No	0	3.1.1.1	Carboxylesterase.	d__Bacteria;p__Bacteroidota;c__Bacteroidia;o__Bacteroidales;f__UBA932;g__RC9;s__RC9 sp900321655
metaerg.pl|190132	k141_200554	2	565	564	-1	No	0	3.1.1.1	Carboxylesterase.	d__Bacteria;p__Bacteroidota;c__Bacteroidia;o__Bacteroidales;f__UBA932;g__RC9;s__RC9 sp900316525
metaerg.pl|192818	k141_62997	1	264	264	1	No	0	3.1.1.1	Carboxylesterase.	d__Bacteria;p__Bacteroidota;c__Bacteroidia;o__Bacteroidales;f__Bacteroidaceae;g__Prevotella;s__Prevotella sp900316985
metaerg.pl|194157	k141_287482	3	560	558	1	No	0	3.1.1.1	Carboxylesterase.	d__Bacteria;p__Firmicutes_A;c__Clostridia;o__Lachnospirales;f__Lachnospiraceae;g__Butyrivibrio;s__Butyrivibrio sp000423925
metaerg.pl|197162	k141_179210	1	555	555	1	No	0	3.1.1.1	Carboxylesterase.	d__Bacteria;p__Bacteroidota;c__Bacteroidia;o__Bacteroidales;f__Bacteroidaceae;g__Prevotella;s__Prevotella sp900316445
metaerg.pl|208355	k141_196642	353	541	189	1	No	0	3.1.1.1	Carboxylesterase.	d__Bacteria;p__Firmicutes_C;c__Negativicutes;o__Veillonellales;f__Dialisteraceae;g__Dialister;s__Dialister sp002297935
metaerg.pl|219313	k141_295725	2	529	528	1	No	0	3.1.1.1	Carboxylesterase.	d__Bacteria;p__Bacteroidota;c__Bacteroidia;o__Bacteroidales;f__Bacteroidaceae;g__Prevotella;s__Prevotella sp900316445
metaerg.pl|243566	k141_203780	2	502	501	-1	No	0	3.1.1.1	Carboxylesterase.	d__Bacteria;p__Bacteroidota;c__Bacteroidia;o__Bacteroidales;f__Bacteroidaceae;g__Prevotella;s__Prevotella sp900320905
metaerg.pl|05759	k141_285551	5304	6683	1380	1	No	0	3.1.1.1	Carboxylesterase.	d__Bacteria;p__Firmicutes_A;c__Clostridia;o__Oscillospirales;f__Acutalibacteraceae;g__Ruminococcus_E;s__Ruminococcus_E sp900319615
metaerg.pl|11734	k141_184589	646	2241	1596	1	No	0	3.1.1.1	Carboxylesterase.	d__Bacteria;p__Bacteroidota;c__Bacteroidia;o__Bacteroidales;f__Bacteroidaceae;g__Prevotella;s__Prevotella sp900319305
metaerg.pl|17450	k141_30371	733	2187	1455	1	No	0	3.1.1.1	Carboxylesterase.	d__Bacteria;p__Bacteroidota;c__Bacteroidia;o__Bacteroidales;f__UBA932;g__RC9;s__RC9 sp900318015
metaerg.pl|19646	k141_122600	142	1809	1668	-1	No	0	3.1.1.1	Carboxylesterase.	d__Bacteria;p__Bacteroidota;c__Bacteroidia;o__Bacteroidales;f__Bacteroidaceae;g__Prevotella;s__Prevotella sp900316445
metaerg.pl|26018	k141_311981	3	782	780	-1	No	0	3.1.1.1	Carboxylesterase.	d__Bacteria;p__Bacteroidota;c__Bacteroidia;o__Bacteroidales;f__UBA932;g__RC9;s__RC9 sp900541925
metaerg.pl|41352	k141_63089	3	374	372	-1	No	0	3.1.1.1	Carboxylesterase.	d__Bacteria;p__Bacteroidota;c__Bacteroidia;o__Bacteroidales;f__Bacteroidaceae;g__Prevotella;s__Prevotella sp900318685
metaerg.pl|42901	k141_44834	480	1394	915	1	No	0	3.1.1.1	Carboxylesterase.	d__Bacteria;p__Bacteroidota;c__Bacteroidia;o__Bacteroidales;f__UBA932;g__RC9;s__RC9 sp900316955
metaerg.pl|46667	k141_264057	649	1326	678	1	No	0	3.1.1.1	Carboxylesterase.	d__Bacteria;p__Bacteroidota;c__Bacteroidia;o__Bacteroidales;f__Bacteroidaceae;g__Prevotella;s__Prevotella sp900318685
metaerg.pl|47337	k141_314530	526	1317	792	1	No	0	3.1.1.1	Carboxylesterase.	d__Bacteria;p__Firmicutes_A;c__Clostridia;o__Lachnospirales;f__Lachnospiraceae;g__CAG-791;s__CAG-791 sp900321785
metaerg.pl|47444	k141_346291	1	981	981	1	No	0	3.1.1.1	Carboxylesterase.	d__Bacteria;p__Firmicutes_A;c__Clostridia;o__Lachnospirales;f__Lachnospiraceae;g__CAG-791;s__CAG-791 sp900313745
metaerg.pl|47802	k141_98981	603	1310	708	-1	No	0	3.1.1.1	Carboxylesterase.	d__Bacteria;p__Bacteroidota;c__Bacteroidia;o__Bacteroidales;f__Bacteroidaceae;g__Prevotella;s__Prevotella sp900316445
metaerg.pl|52096	k141_267467	1	1089	1089	1	No	0	3.1.1.1	Carboxylesterase.	d__Bacteria;p__Bacteroidota;c__Bacteroidia;o__Bacteroidales;f__Bacteroidaceae;g__Prevotella;s__Prevotella sp900318885
metaerg.pl|71691	k141_242964	1	231	231	-1	No	0	3.1.1.1	Carboxylesterase.	d__Bacteria;p__Bacteroidota;c__Bacteroidia;o__Bacteroidales;f__UBA932;g__RC9;s__RC9 sp900319185
metaerg.pl|74259	k141_357776	216	893	678	1	No	0	3.1.1.1	Carboxylesterase.	d__Bacteria;p__Firmicutes_A;c__Clostridia;o__Lachnospirales;f__Lachnospiraceae;g__CAG-791;s__CAG-791 sp900101015
metaerg.pl|74454	k141_67402	1	609	609	1	No	0	3.1.1.1	Carboxylesterase.	d__Bacteria;p__Firmicutes_A;c__Clostridia;o__Peptostreptococcales;f__Anaerovoracaceae;g__Mogibacterium;s__Mogibacterium sp900320285
metaerg.pl|76428	k141_83990	1	1005	1005	-1	No	0	3.1.1.1	Carboxylesterase.	d__Bacteria;p__Bacteroidota;c__Bacteroidia;o__Bacteroidales;f__UBA932;g__RC9;s__RC9 sp900316955
metaerg.pl|80774	k141_89089	1	978	978	-1	No	0	3.1.1.1	Carboxylesterase.	d__Bacteria;p__Bacteroidota;c__Bacteroidia;o__Bacteroidales;f__UBA932;g__RC9;s__RC9 sp001602885
metaerg.pl|82801	k141_273288	3	242	240	-1	No	0	3.1.1.1	Carboxylesterase.	d__Bacteria;p__Bacteroidota;c__Bacteroidia;o__Bacteroidales;f__Bacteroidaceae;g__Prevotella;s__Prevotella sp900318585
metaerg.pl|96993	k141_152723	2	535	534	1	No	0	3.1.1.1	Carboxylesterase.	d__Bacteria;p__Bacteroidota;c__Bacteroidia;o__Bacteroidales;f__Bacteroidaceae;g__Prevotella;s__Prevotella sp900316985
metaerg.pl|97450	k141_72461	1	885	885	-1	No	0	3.1.1.1	Carboxylesterase.	d__Bacteria;p__Bacteroidota;c__Bacteroidia;o__Bacteroidales;f__Bacteroidaceae;g__Prevotella;s__Prevotella ruminicola_B
metaerg.pl|98083	k141_122575	3	884	882	1	No	0	3.1.1.1	Carboxylesterase.	d__Bacteria;p__Bacteroidota;c__Bacteroidia;o__Bacteroidales;f__UBA932;g__RC9;s__RC9 sp900321245
metaerg.pl|101977	k141_343844	221	832	612	1	No	0	3.1.1.1	Carboxylesterase.	d__Bacteria;p__Bacteroidota;c__Bacteroidia;o__Bacteroidales;f__Bacteroidaceae;g__Prevotella;s__Prevotella sp900314655
metaerg.pl|108761	k141_248010	599	838	240	1	No	0	3.1.1.1	Carboxylesterase.	d__Bacteria;p__Firmicutes_C;c__Negativicutes;o__Acidaminococcales;f__Acidaminococcaceae;g__Succiniclasticum;s__Succiniclasticum sp900315925
metaerg.pl|110104	k141_365295	1	834	834	-1	No	0	3.1.1.1	Carboxylesterase.	d__Bacteria;p__Bacteroidota;c__Bacteroidia;o__Bacteroidales;f__UBA932;g__RC9;s__RC9 sp002373715
metaerg.pl|115659	k141_197072	3	812	810	1	No	0	3.1.1.1	Carboxylesterase.	d__Bacteria;p__Bacteroidota;c__Bacteroidia;o__Bacteroidales;f__UBA932;g__RC9;s__RC9 sp002373715
metaerg.pl|124701	k141_38622	1	780	780	-1	No	0	3.1.1.1	Carboxylesterase.	d__Bacteria;p__Firmicutes_A;c__Clostridia;o__Lachnospirales;f__Lachnospiraceae;g__CAG-791;s__CAG-791 sp002358875
metaerg.pl|130381	k141_337443	3	635	633	-1	No	0	3.1.1.1	Carboxylesterase.	d__Bacteria;p__Bacteroidota;c__Bacteroidia;o__Bacteroidales;f__Bacteroidaceae;g__UBA1179;s__UBA1179 sp002310015
metaerg.pl|145007	k141_172174	1	726	726	-1	No	0	3.1.1.1	Carboxylesterase.	d__Bacteria;p__Firmicutes_C;c__Negativicutes;o__Acidaminococcales;f__Acidaminococcaceae;g__Succiniclasticum;s__Succiniclasticum ruminis
metaerg.pl|149237	k141_186379	2	715	714	-1	No	0	3.1.1.1	Carboxylesterase.	d__Bacteria;p__Bacteroidota;c__Bacteroidia;o__Bacteroidales;f__UBA932;g__Bact-11;s__Bact-11 sp002314725
metaerg.pl|154388	k141_140303	1	702	702	-1	No	0	3.1.1.1	Carboxylesterase.	d__Bacteria;p__Bacteroidota;c__Bacteroidia;o__Bacteroidales;f__Bacteroidaceae;g__Prevotella;s__Prevotella sp900315695
metaerg.pl|162034	k141_315194	1	429	429	1	No	0	3.1.1.1	Carboxylesterase.	d__Bacteria;p__Bacteroidota;c__Bacteroidia;o__Bacteroidales;f__Bacteroidaceae;g__Prevotella;s__Prevotella ruminicola_B
metaerg.pl|162546	k141_25478	242	685	444	-1	No	0	3.1.1.1	Carboxylesterase.	d__Bacteria;p__Bacteroidota;c__Bacteroidia;o__Bacteroidales;f__Bacteroidaceae;g__Prevotella;s__Prevotella sp900314715
metaerg.pl|199103	k141_94198	231	620	390	1	No	0	3.1.1.1	Carboxylesterase.	d__Bacteria;p__Bacteroidota;c__Bacteroidia;o__Bacteroidales;f__Bacteroidaceae;g__Prevotella;s__Prevotella sp900315035
metaerg.pl|205928	k141_80049	3	611	609	-1	No	0	3.1.1.1	Carboxylesterase.	d__Bacteria;p__Bacteroidota;c__Bacteroidia;o__Bacteroidales;f__Bacteroidaceae;g__UBA1179;s__UBA1179 sp002310015
metaerg.pl|207067	k141_342457	1	462	462	1	No	0	3.1.1.1	Carboxylesterase.	d__Bacteria;p__Bacteroidota;c__Bacteroidia;o__Bacteroidales;f__Bacteroidaceae;g__Prevotella;s__Prevotella sp900319305
metaerg.pl|206894	k141_353489	2	607	606	-1	No	0	3.1.1.1	Carboxylesterase.	d__Bacteria;p__Bacteroidota;c__Bacteroidia;o__Bacteroidales;f__UBA932;g__RC9;s__RC9 sp900316525
metaerg.pl|214955	k141_120061	128	553	426	1	No	0	3.1.1.1	Carboxylesterase.	d__Bacteria;p__Firmicutes_A;c__Clostridia;o__Oscillospirales;f__Oscillospiraceae;g__UBA1777;s__UBA1777 sp900319935
metaerg.pl|233650	k141_181167	161	574	414	1	No	0	3.1.1.1	Carboxylesterase.	d__Bacteria;p__Bacteroidota;c__Bacteroidia;o__Bacteroidales;f__Bacteroidaceae;g__UBA1179;s__UBA1179 sp002310015
metaerg.pl|234286	k141_68930	124	573	450	1	No	0	3.1.1.1	Carboxylesterase.	d__Bacteria;p__Bacteroidota;c__Bacteroidia;o__Bacteroidales;f__Bacteroidaceae;g__Prevotella;s__Prevotella sp002353225
metaerg.pl|249031	k141_216722	1	369	369	-1	No	0	3.1.1.1	Carboxylesterase.	d__Bacteria;p__Bacteroidota;c__Bacteroidia;o__Bacteroidales;f__Bacteroidaceae;g__Phocaeicola;s__Phocaeicola sp900553715
metaerg.pl|254727	k141_352445	3	551	549	1	No	0	3.1.1.1	Carboxylesterase.	d__Bacteria;p__Bacteroidota;c__Bacteroidia;o__Bacteroidales;f__UBA932;g__RC9;s__RC9 sp900321245
metaerg.pl|259714	k141_17028	3	545	543	1	No	0	3.1.1.1	Carboxylesterase.	d__Bacteria;p__Firmicutes_A;c__Clostridia_A;o__Christensenellales;f__CAG-74;g__GCA-900199385;s__GCA-900199385 sp900315315
metaerg.pl|276321	k141_271352	2	529	528	1	No	0	3.1.1.1	Carboxylesterase.	d__Bacteria;p__Firmicutes_A;c__Clostridia;o__Oscillospirales;f__Oscillospiraceae;g__UBA1777;s__UBA1777 sp900319635
metaerg.pl|279916	k141_303679	178	525	348	1	No	0	3.1.1.1	Carboxylesterase.	d__Bacteria;p__Bacteroidota;c__Bacteroidia;o__Bacteroidales;f__Bacteroidaceae;g__Prevotella;s__Prevotella sp900100635
metaerg.pl|283801	k141_125002	3	521	519	1	No	0	3.1.1.1	Carboxylesterase.	d__Bacteria;p__Firmicutes_A;c__Clostridia;o__Lachnospirales;f__Lachnospiraceae;g__CAG-791;s__CAG-791 sp002358875
metaerg.pl|291444	k141_324486	332	514	183	1	No	0	3.1.1.1	Carboxylesterase.	d__Bacteria;p__Firmicutes_A;c__Clostridia;o__Lachnospirales;f__Lachnospiraceae;g__CAG-791;s__CAG-791 sp900101015
metaerg.pl|294843	k141_276097	301	513	213	1	No	0	3.1.1.1	Carboxylesterase.	d__Bacteria;p__Bacteroidota;c__Bacteroidia;o__Bacteroidales;f__Bacteroidaceae;g__Prevotella;s__Prevotella sp900316985
metaerg.pl|302111	k141_244295	3	506	504	1	No	0	3.1.1.1	Carboxylesterase.	d__Bacteria;p__Firmicutes_A;c__Clostridia;o__Oscillospirales;f__Oscillospiraceae;g__UBA1777;s__UBA1777 sp900317375

## Sheet: K01057_Control.taxon
Gene	Contig	Start	End	Gene_length	Strand	SP	TM	ko_id	ko_name	ko_definition	Taxonomy
metaerg.pl|00790	k141_150394	37602	38393	792	-1	No	0	K01057	PGLS, pgl, devB	6-phosphogluconolactonase [EC:3.1.1.31]	d__Bacteria;p__Bacteroidota;c__Bacteroidia;o__Bacteroidales;f__F082;g__F082;s__F082 sp900317055
metaerg.pl|02090	k141_29431	12686	13495	810	-1	No	0	K01057	PGLS, pgl, devB	6-phosphogluconolactonase [EC:3.1.1.31]	d__Bacteria;p__Bacteroidota;c__Bacteroidia;o__Bacteroidales;f__UBA932;g__Bact-11;s__Bact-11 sp002361615
metaerg.pl|05575	k141_99799	833	1627	795	-1	No	0	K01057	PGLS, pgl, devB	6-phosphogluconolactonase [EC:3.1.1.31]	d__Bacteria;p__Bacteroidota;c__Bacteroidia;o__Bacteroidales;f__Bacteroidaceae;g__UBA2918;s__UBA2918 sp900313715
metaerg.pl|06916	k141_80955	1296	2054	759	-1	No	0	K01057	PGLS, pgl, devB	6-phosphogluconolactonase [EC:3.1.1.31]	d__Bacteria;p__Bacteroidota;c__Bacteroidia;o__Bacteroidales;f__F082;g__F082;s__F082 sp900317155
metaerg.pl|09371	k141_58610	2	625	624	1	No	0	K01057	PGLS, pgl, devB	6-phosphogluconolactonase [EC:3.1.1.31]	d__Bacteria;p__Bacteroidota;c__Bacteroidia;o__Bacteroidales;f__Bacteroidaceae;g__Prevotella;s__Prevotella sp900314755
metaerg.pl|14165	k141_188953	2	613	612	-1	No	0	K01057	PGLS, pgl, devB	6-phosphogluconolactonase [EC:3.1.1.31]	d__Bacteria;p__Bacteroidota;c__Bacteroidia;o__Bacteroidales;f__Bacteroidaceae;g__Prevotella;s__Prevotella sp900318555
metaerg.pl|16467	k141_295519	1669	2460	792	1	No	0	K01057	PGLS, pgl, devB	6-phosphogluconolactonase [EC:3.1.1.31]	d__Bacteria;p__Bacteroidota;c__Bacteroidia;o__Bacteroidales;f__Bacteroidaceae;g__Prevotella;s__Prevotella sp900314715
metaerg.pl|20783	k141_5950	228	1019	792	-1	No	0	K01057	PGLS, pgl, devB	6-phosphogluconolactonase [EC:3.1.1.31]	d__Bacteria;p__Bacteroidota;c__Bacteroidia;o__Bacteroidales;f__Paludibacteraceae;g__RUG163;s__RUG163 sp900316125
metaerg.pl|23742	k141_199832	3	2288	2286	1	No	0	K01057	PGLS, pgl, devB	6-phosphogluconolactonase [EC:3.1.1.31]	unknow
metaerg.pl|24938	k141_94177	4	795	792	-1	No	0	K01057	PGLS, pgl, devB	6-phosphogluconolactonase [EC:3.1.1.31]	d__Bacteria;p__Bacteroidota;c__Bacteroidia;o__Bacteroidales;f__Muribaculaceae;g__C941;s__C941 sp900318645
metaerg.pl|29307	k141_439132	1127	1915	789	1	No	0	K01057	PGLS, pgl, devB	6-phosphogluconolactonase [EC:3.1.1.31]	d__Bacteria;p__Spirochaetota;c__Spirochaetia;o__Sphaerochaetales;f__Sphaerochaetaceae;g__UBA9732;s__UBA9732 sp900321635
metaerg.pl|37687	k141_314613	1113	1838	726	1	No	0	K01057	PGLS, pgl, devB	6-phosphogluconolactonase [EC:3.1.1.31]	d__Bacteria;p__Bacteroidota;c__Bacteroidia;o__Bacteroidales;f__Bacteroidaceae;g__Prevotella;s__Prevotella sp900316445
metaerg.pl|53456	k141_96186	807	1454	648	1	No	0	K01057	PGLS, pgl, devB	6-phosphogluconolactonase [EC:3.1.1.31]	d__Bacteria;p__Bacteroidota;c__Bacteroidia;o__Bacteroidales;f__Bacteroidaceae;g__UBA4372;s__UBA4372 sp900313705
metaerg.pl|66584	k141_72187	705	1268	564	-1	No	0	K01057	PGLS, pgl, devB	6-phosphogluconolactonase [EC:3.1.1.31]	d__Bacteria;p__Bacteroidota;c__Bacteroidia;o__Bacteroidales;f__F082;g__F082;s__F082 sp900321315
metaerg.pl|70983	k141_87301	36	830	795	1	No	0	K01057	PGLS, pgl, devB	6-phosphogluconolactonase [EC:3.1.1.31]	d__Bacteria;p__Bacteroidota;c__Bacteroidia;o__Bacteroidales;f__Bacteroidaceae;g__Prevotella;s__Prevotella sp900109055
metaerg.pl|71916	k141_273322	308	1120	813	1	No	0	K01057	PGLS, pgl, devB	6-phosphogluconolactonase [EC:3.1.1.31]	d__Bacteria;p__Firmicutes_A;c__Clostridia;o__Lachnospirales;f__Lachnospiraceae;g__UBA4285;s__UBA4285 sp002394965
metaerg.pl|91266	k141_263233	136	870	735	-1	No	0	K01057	PGLS, pgl, devB	6-phosphogluconolactonase [EC:3.1.1.31]	d__Bacteria;p__Firmicutes_A;c__Clostridia_A;o__Christensenellales;f__CAG-138;g__UBA3792;s__UBA3792 sp900318765
metaerg.pl|96413	k141_232505	46	837	792	-1	No	0	K01057	PGLS, pgl, devB	6-phosphogluconolactonase [EC:3.1.1.31]	d__Bacteria;p__Bacteroidota;c__Bacteroidia;o__Bacteroidales;f__F082;g__F082;s__F082 sp900317055
metaerg.pl|106562	k141_54225	3	710	708	-1	No	0	K01057	PGLS, pgl, devB	6-phosphogluconolactonase [EC:3.1.1.31]	d__Bacteria;p__Verrucomicrobiota;c__Lentisphaeria;o__UBA1407;f__UBA1407;g__UBA1724;s__UBA1724 sp002315885
metaerg.pl|115954	k141_12460	1	933	933	-1	No	0	K01057	PGLS, pgl, devB	6-phosphogluconolactonase [EC:3.1.1.31]	d__Eukaryota;no__Alveolata;no__Ciliophora;c__Oligohymenophorea;o__Peniculida;f__Parameciidae;g__Paramecium;s__Paramecium tetraurelia;
metaerg.pl|142665	k141_153056	24	758	735	-1	No	0	K01057	PGLS, pgl, devB	6-phosphogluconolactonase [EC:3.1.1.31]	d__Bacteria;p__Firmicutes;c__Bacilli;o__ML615J-28;f__CAG-313;g__UBA1231;s__UBA1231 sp002308275
metaerg.pl|146316	k141_127250	129	827	699	1	No	0	K01057	PGLS, pgl, devB	6-phosphogluconolactonase [EC:3.1.1.31]	d__Bacteria;p__Bacteroidota;c__Bacteroidia;o__Bacteroidales;f__Bacteroidaceae;g__Prevotella;s__Prevotella sp900316445
metaerg.pl|157318	k141_302442	2	745	744	-1	No	0	K01057	PGLS, pgl, devB	6-phosphogluconolactonase [EC:3.1.1.31]	d__Bacteria;p__Bacteroidota;c__Bacteroidia;o__Bacteroidales;f__UBA932;g__RC9;s__RC9 sp002396335
metaerg.pl|162411	k141_454179	152	784	633	1	No	0	K01057	PGLS, pgl, devB	6-phosphogluconolactonase [EC:3.1.1.31]	d__Bacteria;p__Bacteroidota;c__Bacteroidia;o__Bacteroidales;f__F082;g__F082;s__F082 sp900317155
metaerg.pl|173877	k141_52899	1	660	660	1	No	0	K01057	PGLS, pgl, devB	6-phosphogluconolactonase [EC:3.1.1.31]	d__Bacteria;p__Bacteroidota;c__Bacteroidia;o__Bacteroidales;f__UBA932;g__RC9;s__RC9 sp002361625
metaerg.pl|201848	k141_131287	126	701	576	1	No	0	K01057	PGLS, pgl, devB	6-phosphogluconolactonase [EC:3.1.1.31]	d__Bacteria;p__Bacteroidota;c__Bacteroidia;o__Bacteroidales;f__F082;g__F082;s__F082 sp002396205
metaerg.pl|253582	k141_280067	2	628	627	1	No	0	K01057	PGLS, pgl, devB	6-phosphogluconolactonase [EC:3.1.1.31]	d__Bacteria;p__Firmicutes_A;c__Clostridia;o__Saccharofermentanales;f__Saccharofermentanaceae;g__Firm-16;s__Firm-16 sp900317035
metaerg.pl|289020	k141_242072	2	586	585	1	No	0	K01057	PGLS, pgl, devB	6-phosphogluconolactonase [EC:3.1.1.31]	d__Bacteria;p__Bacteroidota;c__Bacteroidia;o__Bacteroidales;f__F082;g__F082;s__F082 sp900317155
metaerg.pl|301576	k141_358028	2	574	573	1	No	0	K01057	PGLS, pgl, devB	6-phosphogluconolactonase [EC:3.1.1.31]	d__Bacteria;p__Bacteroidota;c__Bacteroidia;o__Bacteroidales;f__F082;g__F082;s__F082 sp900317155
metaerg.pl|304462	k141_147584	1	573	573	-1	No	0	K01057	PGLS, pgl, devB	6-phosphogluconolactonase [EC:3.1.1.31]	d__Bacteria;p__Bacteroidota;c__Bacteroidia;o__Bacteroidales;f__F082;g__F082;s__F082 sp900318465
metaerg.pl|317583	k141_336649	1	561	561	-1	No	0	K01057	PGLS, pgl, devB	6-phosphogluconolactonase [EC:3.1.1.31]	d__Bacteria;p__Firmicutes_A;c__Clostridia;o__Saccharofermentanales;f__Saccharofermentanaceae;g__Saccharofermentans;s__Saccharofermentans sp001604135
metaerg.pl|325581	k141_232761	1	555	555	1	No	0	K01057	PGLS, pgl, devB	6-phosphogluconolactonase [EC:3.1.1.31]	d__Bacteria;p__Bacteroidota;c__Bacteroidia;o__Bacteroidales;f__F082;g__F082;s__F082 sp900317155
metaerg.pl|328727	k141_283528	2	553	552	-1	No	0	K01057	PGLS, pgl, devB	6-phosphogluconolactonase [EC:3.1.1.31]	d__Bacteria;p__Firmicutes_A;c__Clostridia;o__Saccharofermentanales;f__Saccharofermentanaceae;g__Saccharofermentans;s__Saccharofermentans sp900313405
metaerg.pl|329447	k141_269309	1	552	552	1	No	0	K01057	PGLS, pgl, devB	6-phosphogluconolactonase [EC:3.1.1.31]	d__Bacteria;p__Bacteroidota;c__Bacteroidia;o__Bacteroidales;f__UBA932;g__Bact-11;s__Bact-11 sp001603505
metaerg.pl|357479	k141_122731	3	530	528	1	No	0	K01057	PGLS, pgl, devB	6-phosphogluconolactonase [EC:3.1.1.31]	d__Bacteria;p__Bacteroidota;c__Bacteroidia;o__Bacteroidales;f__F082;g__F082;s__F082 sp900317055
metaerg.pl|378080	k141_347520	2	514	513	-1	No	0	K01057	PGLS, pgl, devB	6-phosphogluconolactonase [EC:3.1.1.31]	d__Bacteria;p__Firmicutes_A;c__Clostridia;o__Saccharofermentanales;f__Saccharofermentanaceae;g__Saccharofermentans;s__Saccharofermentans sp002450095
metaerg.pl|402771	k141_89408	1	498	498	-1	No	0	K01057	PGLS, pgl, devB	6-phosphogluconolactonase [EC:3.1.1.31]	d__Bacteria;p__Firmicutes_A;c__Clostridia;o__Lachnospirales;f__Lachnospiraceae;g__ISDg;s__ISDg sp002308955
metaerg.pl|01094	k141_257274	18585	19376	792	-1	No	0	K01057	PGLS, pgl, devB	6-phosphogluconolactonase [EC:3.1.1.31]	d__Bacteria;p__Bacteroidota;c__Bacteroidia;o__Bacteroidales;f__F082;g__F082;s__F082 sp900317055
metaerg.pl|01760	k141_116902	5811	6620	810	1	No	0	K01057	PGLS, pgl, devB	6-phosphogluconolactonase [EC:3.1.1.31]	d__Bacteria;p__Bacteroidota;c__Bacteroidia;o__Bacteroidales;f__UBA932;g__Bact-11;s__Bact-11 sp002361615
metaerg.pl|02121	k141_282262	10791	11588	798	-1	No	0	K01057	PGLS, pgl, devB	6-phosphogluconolactonase [EC:3.1.1.31]	d__Bacteria;p__UBA3054;c__UBA3054;o__UBA3054;f__UBA3054;g__UBA3054;s__UBA3054 sp002366995
metaerg.pl|06130	k141_166038	2983	3741	759	-1	No	0	K01057	PGLS, pgl, devB	6-phosphogluconolactonase [EC:3.1.1.31]	d__Bacteria;p__Bacteroidota;c__Bacteroidia;o__Bacteroidales;f__F082;g__F082;s__F082 sp900317155
metaerg.pl|13511	k141_177885	429	1223	795	-1	No	0	K01057	PGLS, pgl, devB	6-phosphogluconolactonase [EC:3.1.1.31]	d__Bacteria;p__Bacteroidota;c__Bacteroidia;o__Bacteroidales;f__UBA932;g__RC9;s__RC9 sp002361625
metaerg.pl|27526	k141_5855	1	1380	1380	1	No	0	K01057	PGLS, pgl, devB	6-phosphogluconolactonase [EC:3.1.1.31]	d__Bacteria;p__Firmicutes_A;c__Clostridia_A;o__Christensenellales;f__CAG-74;g__UBA4246;s__UBA4246 sp002391225
metaerg.pl|53867	k141_60127	215	1009	795	-1	No	0	K01057	PGLS, pgl, devB	6-phosphogluconolactonase [EC:3.1.1.31]	d__Bacteria;p__Bacteroidota;c__Bacteroidia;o__Bacteroidales;f__UBA932;g__RC9;s__RC9 sp002361625
metaerg.pl|55455	k141_260876	111	845	735	1	No	0	K01057	PGLS, pgl, devB	6-phosphogluconolactonase [EC:3.1.1.31]	d__Bacteria;p__Firmicutes;c__Bacilli;o__ML615J-28;f__CAG-698;g__Tener-01;s__Tener-01 sp001604495
metaerg.pl|65069	k141_301824	84	875	792	1	No	0	K01057	PGLS, pgl, devB	6-phosphogluconolactonase [EC:3.1.1.31]	d__Bacteria;p__Bacteroidota;c__Bacteroidia;o__Bacteroidales;f__UBA932;g__RC9;s__RC9 sp002371115
metaerg.pl|65759	k141_21919	1	657	657	1	No	0	K01057	PGLS, pgl, devB	6-phosphogluconolactonase [EC:3.1.1.31]	d__Bacteria;p__Firmicutes_A;c__Clostridia;o__Lachnospirales;f__Lachnospiraceae;g__Butyrivibrio;s__Butyrivibrio sp000703165
metaerg.pl|69307	k141_43705	241	924	684	-1	No	0	K01057	PGLS, pgl, devB	6-phosphogluconolactonase [EC:3.1.1.31]	d__Bacteria;p__Bacteroidota;c__Bacteroidia;o__Bacteroidales;f__UBA932;g__RC9;s__RC9 sp900316525
metaerg.pl|81240	k141_123659	153	857	705	-1	No	0	K01057	PGLS, pgl, devB	6-phosphogluconolactonase [EC:3.1.1.31]	d__Bacteria;p__Firmicutes_A;c__Clostridia;o__Lachnospirales;f__Lachnospiraceae;g__UBA6987;s__UBA6987 sp002449955
metaerg.pl|87304	k141_200791	105	827	723	1	No	0	K01057	PGLS, pgl, devB	6-phosphogluconolactonase [EC:3.1.1.31]	d__Bacteria;p__Firmicutes_A;c__Clostridia;o__Lachnospirales;f__Lachnospiraceae;g__UBA2856;s__UBA2856 sp002394165
metaerg.pl|104222	k141_27093	133	762	630	1	No	0	K01057	PGLS, pgl, devB	6-phosphogluconolactonase [EC:3.1.1.31]	d__Bacteria;p__Bacteroidota;c__Bacteroidia;o__Bacteroidales;f__Bacteroidaceae;g__Prevotella;s__Prevotella ruminicola_A
metaerg.pl|109186	k141_261118	96	746	651	1	No	0	K01057	PGLS, pgl, devB	6-phosphogluconolactonase [EC:3.1.1.31]	d__Bacteria;p__Bacteroidota;c__Bacteroidia;o__Bacteroidales;f__Bacteroidaceae;g__Prevotella;s__Prevotella sp900318795
metaerg.pl|114148	k141_120977	106	732	627	1	No	0	K01057	PGLS, pgl, devB	6-phosphogluconolactonase [EC:3.1.1.31]	d__Bacteria;p__Verrucomicrobiota;c__Kiritimatiellae;o__RFP12;f__UBA1067;g__UBA1067;s__UBA1067 sp002449695
metaerg.pl|125848	k141_180691	2	700	699	-1	No	0	K01057	PGLS, pgl, devB	6-phosphogluconolactonase [EC:3.1.1.31]	d__Bacteria;p__Firmicutes_A;c__Clostridia;o__Oscillospirales;f__Oscillospiraceae;g__UBA1777;s__UBA1777 sp900319275
metaerg.pl|131469	k141_142419	1	678	678	1	No	0	K01057	PGLS, pgl, devB	6-phosphogluconolactonase [EC:3.1.1.31]	d__Bacteria;p__Bacteroidota;c__Bacteroidia;o__Bacteroidales;f__Muribaculaceae;g__C941;s__C941 sp900318345
metaerg.pl|202594	k141_275857	3	560	558	-1	No	0	K01057	PGLS, pgl, devB	6-phosphogluconolactonase [EC:3.1.1.31]	d__Bacteria;p__Bacteroidota;c__Bacteroidia;o__Bacteroidales;f__Bacteroidaceae;g__Prevotella;s__Prevotella sp900110895
metaerg.pl|247112	k141_284752	2	511	510	1	No	0	K01057	PGLS, pgl, devB	6-phosphogluconolactonase [EC:3.1.1.31]	d__Bacteria;p__Bacteroidota;c__Bacteroidia;o__Bacteroidales;f__F082;g__F082;s__F082 sp900317155
metaerg.pl|00816	k141_85199	4902	5693	792	1	No	0	K01057	PGLS, pgl, devB	6-phosphogluconolactonase [EC:3.1.1.31]	d__Bacteria;p__Bacteroidota;c__Bacteroidia;o__Bacteroidales;f__F082;g__F082;s__F082 sp900317055
metaerg.pl|00918	k141_294334	11671	12480	810	-1	No	0	K01057	PGLS, pgl, devB	6-phosphogluconolactonase [EC:3.1.1.31]	d__Bacteria;p__Bacteroidota;c__Bacteroidia;o__Bacteroidales;f__UBA932;g__Bact-11;s__Bact-11 sp002361615
metaerg.pl|06247	k141_148833	122	919	798	1	No	0	K01057	PGLS, pgl, devB	6-phosphogluconolactonase [EC:3.1.1.31]	d__Bacteria;p__UBA3054;c__UBA3054;o__UBA3054;f__UBA3054;g__UBA3054;s__UBA3054 sp002366995
metaerg.pl|07510	k141_255566	2699	3457	759	-1	No	0	K01057	PGLS, pgl, devB	6-phosphogluconolactonase [EC:3.1.1.31]	d__Bacteria;p__Bacteroidota;c__Bacteroidia;o__Bacteroidales;f__F082;g__F082;s__F082 sp900317155
metaerg.pl|15221	k141_273226	773	2203	1431	1	No	0	K01057	PGLS, pgl, devB	6-phosphogluconolactonase [EC:3.1.1.31]	d__Bacteria;p__Firmicutes_A;c__Clostridia;o__Oscillospirales;f__Oscillospiraceae;g__UBA1777;s__UBA1777 sp900317375
metaerg.pl|34921	k141_26584	101	1306	1206	-1	No	0	K01057	PGLS, pgl, devB	6-phosphogluconolactonase [EC:3.1.1.31]	d__Bacteria;p__Firmicutes_A;c__Clostridia_A;o__Christensenellales;f__CAG-74;g__UBA4246;s__UBA4246 sp002391225
metaerg.pl|43399	k141_171246	3	641	639	-1	No	0	K01057	PGLS, pgl, devB	6-phosphogluconolactonase [EC:3.1.1.31]	d__Bacteria;p__Bacteroidota;c__Bacteroidia;o__Bacteroidales;f__F082;g__F082;s__F082 sp900317055
metaerg.pl|50831	k141_306640	110	844	735	1	No	0	K01057	PGLS, pgl, devB	6-phosphogluconolactonase [EC:3.1.1.31]	d__Bacteria;p__Firmicutes;c__Bacilli;o__ML615J-28;f__CAG-313;g__UBA1231;s__UBA1231 sp002308275
metaerg.pl|54316	k141_291412	1	756	756	1	No	0	K01057	PGLS, pgl, devB	6-phosphogluconolactonase [EC:3.1.1.31]	d__Bacteria;p__Bacteroidota;c__Bacteroidia;o__Bacteroidales;f__Bacteroidaceae;g__Prevotella;s__Prevotella sp900110085
metaerg.pl|56527	k141_182245	3	764	762	1	No	0	K01057	PGLS, pgl, devB	6-phosphogluconolactonase [EC:3.1.1.31]	d__Bacteria;p__Bacteroidota;c__Bacteroidia;o__Bacteroidales;f__Bacteroidaceae;g__Prevotella;s__Prevotella sp900320585
metaerg.pl|65474	k141_262865	210	944	735	-1	No	0	K01057	PGLS, pgl, devB	6-phosphogluconolactonase [EC:3.1.1.31]	d__Bacteria;p__Bacteroidota;c__Bacteroidia;o__Bacteroidales;f__F082;g__F082;s__F082 sp002396205
metaerg.pl|77329	k141_122452	3	743	741	1	No	0	K01057	PGLS, pgl, devB	6-phosphogluconolactonase [EC:3.1.1.31]	d__Bacteria;p__Verrucomicrobiota;c__Kiritimatiellae;o__RFP12;f__UBA1067;g__RUG572;s__RUG572 sp900320225
metaerg.pl|78921	k141_80749	53	844	792	1	No	0	K01057	PGLS, pgl, devB	6-phosphogluconolactonase [EC:3.1.1.31]	d__Bacteria;p__Bacteroidota;c__Bacteroidia;o__Bacteroidales;f__UBA932;g__RC9;s__RC9 sp900321655
metaerg.pl|84146	k141_282000	2	742	741	1	No	0	K01057	PGLS, pgl, devB	6-phosphogluconolactonase [EC:3.1.1.31]	d__Bacteria;p__Bacteroidota;c__Bacteroidia;o__Bacteroidales;f__UBA932;g__RC9;s__RC9 sp900319185
metaerg.pl|128528	k141_290979	1	690	690	1	No	0	K01057	PGLS, pgl, devB	6-phosphogluconolactonase [EC:3.1.1.31]	d__Bacteria;p__Bacteroidota;c__Bacteroidia;o__Bacteroidales;f__Bacteroidaceae;g__UBA2918;s__UBA2918 sp900313715
metaerg.pl|136873	k141_25425	1	660	660	1	No	0	K01057	PGLS, pgl, devB	6-phosphogluconolactonase [EC:3.1.1.31]	d__Bacteria;p__Bacteroidota;c__Bacteroidia;o__Bacteroidales;f__Bacteroidaceae;g__UBA1179;s__UBA1179 sp002310175
metaerg.pl|168344	k141_168539	2	610	609	1	No	0	K01057	PGLS, pgl, devB	6-phosphogluconolactonase [EC:3.1.1.31]	d__Bacteria;p__Bacteroidota;c__Bacteroidia;o__Bacteroidales;f__F082;g__F082;s__F082 sp900317155
metaerg.pl|209787	k141_314738	2	550	549	-1	No	0	K01057	PGLS, pgl, devB	6-phosphogluconolactonase [EC:3.1.1.31]	d__Bacteria;p__Firmicutes_A;c__Clostridia;o__Saccharofermentanales;f__Saccharofermentanaceae;g__Saccharofermentans;s__Saccharofermentans sp900314745
metaerg.pl|226573	k141_112423	2	532	531	1	No	0	K01057	PGLS, pgl, devB	6-phosphogluconolactonase [EC:3.1.1.31]	d__Bacteria;p__Bacteroidota;c__Bacteroidia;o__Bacteroidales;f__F082;g__F082;s__F082 sp002396205
metaerg.pl|244926	k141_30135	3	512	510	1	No	0	K01057	PGLS, pgl, devB	6-phosphogluconolactonase [EC:3.1.1.31]	d__Bacteria;p__Bacteroidota;c__Bacteroidia;o__Bacteroidales;f__Bacteroidaceae;g__Prevotella;s__Prevotella sp900318555
metaerg.pl|00729	k141_312929	1307	2098	792	1	No	0	K01057	PGLS, pgl, devB	6-phosphogluconolactonase [EC:3.1.1.31]	d__Bacteria;p__Bacteroidota;c__Bacteroidia;o__Bacteroidales;f__F082;g__F082;s__F082 sp900317055
metaerg.pl|02158	k141_202336	12593	13402	810	1	No	0	K01057	PGLS, pgl, devB	6-phosphogluconolactonase [EC:3.1.1.31]	d__Bacteria;p__Bacteroidota;c__Bacteroidia;o__Bacteroidales;f__UBA932;g__Bact-11;s__Bact-11 sp002361615
metaerg.pl|05708	k141_262902	5104	5844	741	-1	No	0	K01057	PGLS, pgl, devB	6-phosphogluconolactonase [EC:3.1.1.31]	d__Bacteria;p__UBA3054;c__UBA3054;o__UBA3054;f__UBA3054;g__UBA3054;s__UBA3054 sp002366995
metaerg.pl|07383	k141_50594	1149	1940	792	1	No	0	K01057	PGLS, pgl, devB	6-phosphogluconolactonase [EC:3.1.1.31]	d__Bacteria;p__Bacteroidota;c__Bacteroidia;o__Bacteroidales;f__F082;g__F082;s__F082 sp001603665
metaerg.pl|08437	k141_154553	112	1542	1431	1	No	0	K01057	PGLS, pgl, devB	6-phosphogluconolactonase [EC:3.1.1.31]	d__Bacteria;p__Firmicutes_A;c__Clostridia;o__Oscillospirales;f__Oscillospiraceae;g__UBA1777;s__UBA1777 sp900317375
metaerg.pl|14973	k141_100418	425	2416	1992	-1	No	0	K01057	PGLS, pgl, devB	6-phosphogluconolactonase [EC:3.1.1.31]	unknow
metaerg.pl|17671	k141_250282	1035	1826	792	-1	No	0	K01057	PGLS, pgl, devB	6-phosphogluconolactonase [EC:3.1.1.31]	d__Bacteria;p__Firmicutes_A;c__Clostridia;o__Oscillospirales;f__Oscillospiraceae;g__UBA1777;s__UBA1777 sp900319275
metaerg.pl|21268	k141_281761	564	1358	795	1	No	0	K01057	PGLS, pgl, devB	6-phosphogluconolactonase [EC:3.1.1.31]	d__Bacteria;p__Bacteroidota;c__Bacteroidia;o__Bacteroidales;f__UBA932;g__RC9;s__RC9 sp002361625
metaerg.pl|23490	k141_197733	174	932	759	-1	No	0	K01057	PGLS, pgl, devB	6-phosphogluconolactonase [EC:3.1.1.31]	d__Bacteria;p__Bacteroidota;c__Bacteroidia;o__Bacteroidales;f__F082;g__F082;s__F082 sp900317155
metaerg.pl|29576	k141_89040	310	1113	804	-1	No	0	K01057	PGLS, pgl, devB	6-phosphogluconolactonase [EC:3.1.1.31]	d__Bacteria;p__Firmicutes_C;c__Negativicutes;o__Acidaminococcales;f__Acidaminococcaceae;g__Succiniclasticum;s__Succiniclasticum sp900315925
metaerg.pl|29967	k141_207296	701	1435	735	1	No	0	K01057	PGLS, pgl, devB	6-phosphogluconolactonase [EC:3.1.1.31]	d__Bacteria;p__Firmicutes_A;c__Clostridia_A;o__Christensenellales;f__CAG-138;g__UBA3792;s__UBA3792 sp900318765
metaerg.pl|32760	k141_243112	369	1163	795	1	No	0	K01057	PGLS, pgl, devB	6-phosphogluconolactonase [EC:3.1.1.31]	d__Bacteria;p__Bacteroidota;c__Bacteroidia;o__Bacteroidales;f__Bacteroidaceae;g__UBA2918;s__UBA2918 sp900313715
metaerg.pl|33178	k141_83796	1	699	699	-1	No	0	K01057	PGLS, pgl, devB	6-phosphogluconolactonase [EC:3.1.1.31]	d__Bacteria;p__Bacteroidota;c__Bacteroidia;o__Bacteroidales;f__Bacteroidaceae;g__Prevotella;s__Prevotella sp900316445
metaerg.pl|35246	k141_81128	2	1378	1377	-1	No	0	K01057	PGLS, pgl, devB	6-phosphogluconolactonase [EC:3.1.1.31]	d__Bacteria;p__Fibrobacterota;c__Fibrobacteria;o__Fibrobacterales;f__Fibrobacteraceae;g__Fibrobacter;s__Fibrobacter sp900177805
metaerg.pl|48081	k141_90501	1	1167	1167	-1	No	0	K01057	PGLS, pgl, devB	6-phosphogluconolactonase [EC:3.1.1.31]	d__Bacteria;p__Fibrobacterota;c__Fibrobacteria;o__Fibrobacterales;f__Fibrobacteraceae;g__Fibrobacter;s__Fibrobacter elongatus
metaerg.pl|55566	k141_17323	2	658	657	1	No	0	K01057	PGLS, pgl, devB	6-phosphogluconolactonase [EC:3.1.1.31]	d__Bacteria;p__Bacteroidota;c__Bacteroidia;o__Bacteroidales;f__F082;g__F082;s__F082 sp900317055
metaerg.pl|70496	k141_53970	1	813	813	1	No	0	K01057	PGLS, pgl, devB	6-phosphogluconolactonase [EC:3.1.1.31]	d__Bacteria;p__Bacteroidota;c__Bacteroidia;o__Bacteroidales;f__UBA932;g__RC9;s__RC9 sp900316525
metaerg.pl|87490	k141_44596	76	864	789	1	No	0	K01057	PGLS, pgl, devB	6-phosphogluconolactonase [EC:3.1.1.31]	d__Bacteria;p__Bacteroidota;c__Bacteroidia;o__Bacteroidales;f__F082;g__F082;s__F082 sp900317155
metaerg.pl|98412	k141_111739	2	628	627	1	No	0	K01057	PGLS, pgl, devB	6-phosphogluconolactonase [EC:3.1.1.31]	d__Bacteria;p__Bacteroidota;c__Bacteroidia;o__Bacteroidales;f__F082;g__F082;s__F082 sp900321315
metaerg.pl|100325	k141_209848	73	810	738	-1	No	0	K01057	PGLS, pgl, devB	6-phosphogluconolactonase [EC:3.1.1.31]	d__Bacteria;p__Bacteroidota;c__Bacteroidia;o__Bacteroidales;f__Bacteroidaceae;g__Prevotella;s__Prevotella sp900314755
metaerg.pl|105730	k141_20257	22	789	768	-1	No	0	K01057	PGLS, pgl, devB	6-phosphogluconolactonase [EC:3.1.1.31]	d__Bacteria;p__Verrucomicrobiota;c__Kiritimatiellae;o__RFP12;f__UBA1067;g__UBA1731;s__UBA1731 sp002317575
metaerg.pl|119830	k141_324646	3	605	603	1	No	0	K01057	PGLS, pgl, devB	6-phosphogluconolactonase [EC:3.1.1.31]	d__Bacteria;p__Bacteroidota;c__Bacteroidia;o__Bacteroidales;f__UBA932;g__Bact-11;s__Bact-11 sp002361615
metaerg.pl|121853	k141_150054	3	737	735	-1	No	0	K01057	PGLS, pgl, devB	6-phosphogluconolactonase [EC:3.1.1.31]	d__Bacteria;p__Bacteroidota;c__Bacteroidia;o__Bacteroidales;f__UBA932;g__UBA1232;s__UBA1232 sp002315995
metaerg.pl|127475	k141_228327	1	723	723	-1	No	0	K01057	PGLS, pgl, devB	6-phosphogluconolactonase [EC:3.1.1.31]	d__Bacteria;p__Verrucomicrobiota;c__Kiritimatiellae;o__RFP12;f__UBA1067;g__RUG572;s__RUG572 sp900320225
metaerg.pl|143722	k141_144292	3	683	681	1	No	0	K01057	PGLS, pgl, devB	6-phosphogluconolactonase [EC:3.1.1.31]	d__Bacteria;p__Firmicutes_A;c__Clostridia;o__Lachnospirales;f__Lachnospiraceae;g__CAG-791;s__CAG-791 sp900101015
metaerg.pl|166535	k141_245393	2	637	636	1	No	0	K01057	PGLS, pgl, devB	6-phosphogluconolactonase [EC:3.1.1.31]	d__Bacteria;p__Bacteroidota;c__Bacteroidia;o__Bacteroidales;f__UBA932;g__RC9;s__RC9 sp900316955
metaerg.pl|166621	k141_232637	21	638	618	-1	No	0	K01057	PGLS, pgl, devB	6-phosphogluconolactonase [EC:3.1.1.31]	d__Bacteria;p__Bacteroidota;c__Bacteroidia;o__Bacteroidales;f__F082;g__F082;s__F082 sp900318085
metaerg.pl|194077	k141_190116	1	591	591	1	No	0	K01057	PGLS, pgl, devB	6-phosphogluconolactonase [EC:3.1.1.31]	d__Bacteria;p__Bacteroidota;c__Bacteroidia;o__Bacteroidales;f__UBA932;g__RC9;s__RC9 sp900316525
metaerg.pl|00658	k141_19772	13313	14104	792	1	No	0	K01057	PGLS, pgl, devB	6-phosphogluconolactonase [EC:3.1.1.31]	d__Bacteria;p__Bacteroidota;c__Bacteroidia;o__Bacteroidales;f__F082;g__F082;s__F082 sp900317055
metaerg.pl|01260	k141_161554	5791	6600	810	1	No	0	K01057	PGLS, pgl, devB	6-phosphogluconolactonase [EC:3.1.1.31]	d__Bacteria;p__Bacteroidota;c__Bacteroidia;o__Bacteroidales;f__UBA932;g__Bact-11;s__Bact-11 sp002361615
metaerg.pl|04484	k141_198273	5058	5852	795	-1	No	0	K01057	PGLS, pgl, devB	6-phosphogluconolactonase [EC:3.1.1.31]	d__Bacteria;p__Bacteroidota;c__Bacteroidia;o__Bacteroidales;f__Bacteroidaceae;g__Prevotella;s__Prevotella sp900314755
metaerg.pl|09334	k141_66204	1355	2146	792	-1	No	0	K01057	PGLS, pgl, devB	6-phosphogluconolactonase [EC:3.1.1.31]	d__Bacteria;p__Bacteroidota;c__Bacteroidia;o__Bacteroidales;f__F082;g__F082;s__F082 sp001603665
metaerg.pl|11401	k141_156710	282	1040	759	1	No	0	K01057	PGLS, pgl, devB	6-phosphogluconolactonase [EC:3.1.1.31]	d__Bacteria;p__Bacteroidota;c__Bacteroidia;o__Bacteroidales;f__F082;g__F082;s__F082 sp900317155
metaerg.pl|12407	k141_54639	1	2202	2202	1	No	0	K01057	PGLS, pgl, devB	6-phosphogluconolactonase [EC:3.1.1.31]	unknow
metaerg.pl|34283	k141_224107	108	905	798	1	No	0	K01057	PGLS, pgl, devB	6-phosphogluconolactonase [EC:3.1.1.31]	d__Bacteria;p__Bacteroidota;c__Bacteroidia;o__Bacteroidales;f__UBA932;g__RC9;s__RC9 sp900316955
metaerg.pl|35790	k141_83422	3	650	648	1	No	0	K01057	PGLS, pgl, devB	6-phosphogluconolactonase [EC:3.1.1.31]	d__Bacteria;p__Bacteroidota;c__Bacteroidia;o__Bacteroidales;f__F082;g__F082;s__F082 sp900321315
metaerg.pl|52263	k141_274175	51	944	894	-1	No	0	K01057	PGLS, pgl, devB	6-phosphogluconolactonase [EC:3.1.1.31]	d__Bacteria;p__Bacteroidota;c__Bacteroidia;o__Bacteroidales;f__Bacteroidaceae;g__Prevotella;s__Prevotella sp900109055
metaerg.pl|55188	k141_181331	215	955	741	1	No	0	K01057	PGLS, pgl, devB	6-phosphogluconolactonase [EC:3.1.1.31]	d__Bacteria;p__Bacteroidota;c__Bacteroidia;o__Bacteroidales;f__UBA932;g__RC9;s__RC9 sp900316245
metaerg.pl|56592	k141_12540	205	942	738	-1	No	0	K01057	PGLS, pgl, devB	6-phosphogluconolactonase [EC:3.1.1.31]	d__Bacteria;p__Firmicutes;c__Bacilli;o__Erysipelotrichales;f__Erysipelotrichaceae;g__Bulleidia;s__Bulleidia sp900320455
metaerg.pl|68045	k141_248655	138	860	723	-1	No	0	K01057	PGLS, pgl, devB	6-phosphogluconolactonase [EC:3.1.1.31]	d__Bacteria;p__Verrucomicrobiota;c__Kiritimatiellae;o__RFP12;f__UBA1067;g__RUG572;s__RUG572 sp900320225
metaerg.pl|83514	k141_130223	2	700	699	1	No	0	K01057	PGLS, pgl, devB	6-phosphogluconolactonase [EC:3.1.1.31]	d__Bacteria;p__Bacteroidota;c__Bacteroidia;o__Bacteroidales;f__UBA932;g__RC9;s__RC9 sp002361625
metaerg.pl|102486	k141_46816	1	663	663	1	No	0	K01057	PGLS, pgl, devB	6-phosphogluconolactonase [EC:3.1.1.31]	d__Bacteria;p__Bacteroidota;c__Bacteroidia;o__Bacteroidales;f__UBA932;g__RC9;s__RC9 sp002371115
metaerg.pl|123412	k141_250372	125	640	516	-1	No	0	K01057	PGLS, pgl, devB	6-phosphogluconolactonase [EC:3.1.1.31]	d__Bacteria;p__Firmicutes_A;c__Clostridia;o__Saccharofermentanales;f__Saccharofermentanaceae;g__Saccharofermentans;s__Saccharofermentans sp003149065
metaerg.pl|157147	k141_172518	3	587	585	1	No	0	K01057	PGLS, pgl, devB	6-phosphogluconolactonase [EC:3.1.1.31]	d__Bacteria;p__Bacteroidota;c__Bacteroidia;o__Bacteroidales;f__F082;g__F082;s__F082 sp900317055
metaerg.pl|158111	k141_145397	16	585	570	-1	No	0	K01057	PGLS, pgl, devB	6-phosphogluconolactonase [EC:3.1.1.31]	d__Bacteria;p__Bacteroidota;c__Bacteroidia;o__Bacteroidales;f__F082;g__F082;s__F082 sp900317055
metaerg.pl|166802	k141_272551	3	569	567	-1	No	0	K01057	PGLS, pgl, devB	6-phosphogluconolactonase [EC:3.1.1.31]	d__Bacteria;p__Bacteroidota;c__Bacteroidia;o__Bacteroidales;f__Bacteroidaceae;g__UBA1179;s__UBA1179 sp002310175
metaerg.pl|193364	k141_165760	1	534	534	-1	No	0	K01057	PGLS, pgl, devB	6-phosphogluconolactonase [EC:3.1.1.31]	d__Bacteria;p__Bacteroidota;c__Bacteroidia;o__Bacteroidales;f__Bacteroidaceae;g__Prevotella;s__Prevotella sp900316445
metaerg.pl|01199	k141_326975	10581	11339	759	1	No	0	K01057	PGLS, pgl, devB	6-phosphogluconolactonase [EC:3.1.1.31]	d__Bacteria;p__Bacteroidota;c__Bacteroidia;o__Bacteroidales;f__F082;g__F082;s__F082 sp900317155
metaerg.pl|02755	k141_235289	2381	3190	810	-1	No	0	K01057	PGLS, pgl, devB	6-phosphogluconolactonase [EC:3.1.1.31]	d__Bacteria;p__Bacteroidota;c__Bacteroidia;o__Bacteroidales;f__UBA932;g__Bact-11;s__Bact-11 sp002361615
metaerg.pl|04215	k141_185916	5682	6473	792	1	No	0	K01057	PGLS, pgl, devB	6-phosphogluconolactonase [EC:3.1.1.31]	d__Bacteria;p__Bacteroidota;c__Bacteroidia;o__Bacteroidales;f__F082;g__F082;s__F082 sp900317055
metaerg.pl|12888	k141_25647	2149	2943	795	-1	No	0	K01057	PGLS, pgl, devB	6-phosphogluconolactonase [EC:3.1.1.31]	d__Bacteria;p__Bacteroidota;c__Bacteroidia;o__Bacteroidales;f__Bacteroidaceae;g__UBA2918;s__UBA2918 sp900313715
metaerg.pl|15659	k141_287422	1	621	621	-1	No	0	K01057	PGLS, pgl, devB	6-phosphogluconolactonase [EC:3.1.1.31]	d__Bacteria;p__Bacteroidota;c__Bacteroidia;o__Bacteroidales;f__F082;g__F082;s__F082 sp001603665
metaerg.pl|15965	k141_168485	2005	2799	795	-1	No	0	K01057	PGLS, pgl, devB	6-phosphogluconolactonase [EC:3.1.1.31]	d__Bacteria;p__Bacteroidota;c__Bacteroidia;o__Bacteroidales;f__Bacteroidaceae;g__Prevotella;s__Prevotella sp900318555
metaerg.pl|16192	k141_99053	1600	2856	1257	1	No	0	K01057	PGLS, pgl, devB	6-phosphogluconolactonase [EC:3.1.1.31]	d__Bacteria;p__Firmicutes_A;c__Clostridia;o__Oscillospirales;f__Oscillospiraceae;g__UBA1777;s__UBA1777 sp900317375
metaerg.pl|25158	k141_228116	1398	2036	639	1	No	0	K01057	PGLS, pgl, devB	6-phosphogluconolactonase [EC:3.1.1.31]	d__Bacteria;p__Bacteroidota;c__Bacteroidia;o__Bacteroidales;f__Muribaculaceae;g__C941;s__C941 sp900318645
metaerg.pl|36889	k141_200839	288	1082	795	1	No	0	K01057	PGLS, pgl, devB	6-phosphogluconolactonase [EC:3.1.1.31]	d__Bacteria;p__Bacteroidota;c__Bacteroidia;o__Bacteroidales;f__Bacteroidaceae;g__Prevotella;s__Prevotella sp900316445
metaerg.pl|55675	k141_56438	167	961	795	1	No	0	K01057	PGLS, pgl, devB	6-phosphogluconolactonase [EC:3.1.1.31]	d__Bacteria;p__Bacteroidota;c__Bacteroidia;o__Bacteroidales;f__Bacteroidaceae;g__UBA1179;s__UBA1179 sp002310175
metaerg.pl|55824	k141_229864	363	1157	795	-1	No	0	K01057	PGLS, pgl, devB	6-phosphogluconolactonase [EC:3.1.1.31]	d__Bacteria;p__Bacteroidota;c__Bacteroidia;o__Bacteroidales;f__UBA932;g__RC9;s__RC9 sp002361625
metaerg.pl|59313	k141_266700	214	1149	936	1	No	0	K01057	PGLS, pgl, devB	6-phosphogluconolactonase [EC:3.1.1.31]	d__Bacteria;p__Bacteroidota;c__Bacteroidia;o__Bacteroidales;f__Bacteroidaceae;g__Prevotella;s__Prevotella ruminicola_A
metaerg.pl|64509	k141_88840	2	613	612	-1	No	0	K01057	PGLS, pgl, devB	6-phosphogluconolactonase [EC:3.1.1.31]	d__Bacteria;p__Bacteroidota;c__Bacteroidia;o__Bacteroidales;f__Muribaculaceae;g__C941;s__C941 sp900318645
metaerg.pl|71604	k141_348595	194	988	795	-1	No	0	K01057	PGLS, pgl, devB	6-phosphogluconolactonase [EC:3.1.1.31]	d__Bacteria;p__Bacteroidota;c__Bacteroidia;o__Bacteroidales;f__Bacteroidaceae;g__Prevotella;s__Prevotella ruminicola_A
metaerg.pl|80158	k141_380915	1	759	759	1	No	0	K01057	PGLS, pgl, devB	6-phosphogluconolactonase [EC:3.1.1.31]	d__Bacteria;p__Bacteroidota;c__Bacteroidia;o__Bacteroidales;f__UBA932;g__RC9;s__RC9 sp900316245
metaerg.pl|81691	k141_341250	138	932	795	-1	No	0	K01057	PGLS, pgl, devB	6-phosphogluconolactonase [EC:3.1.1.31]	d__Bacteria;p__Bacteroidota;c__Bacteroidia;o__Bacteroidales;f__UBA932;g__RC9;s__RC9 sp002361625
metaerg.pl|86108	k141_207206	57	848	792	1	No	0	K01057	PGLS, pgl, devB	6-phosphogluconolactonase [EC:3.1.1.31]	d__Bacteria;p__Bacteroidota;c__Bacteroidia;o__Bacteroidales;f__F082;g__F082;s__F082 sp900321315
metaerg.pl|90686	k141_311889	84	941	858	1	No	0	K01057	PGLS, pgl, devB	6-phosphogluconolactonase [EC:3.1.1.31]	d__Eukaryota;no__Alveolata;no__Ciliophora;c__Oligohymenophorea;o__Hymenostomatida;no__Tetrahymenina;f__Tetrahymenidae;g__Tetrahymena;s__Tetrahymena thermophila;
metaerg.pl|93074	k141_299389	304	930	627	1	No	0	K01057	PGLS, pgl, devB	6-phosphogluconolactonase [EC:3.1.1.31]	d__Bacteria;p__Verrucomicrobiota;c__Kiritimatiellae;o__RFP12;f__UBA1067;g__UBA1067;s__UBA1067 sp002449695
metaerg.pl|98105	k141_201002	125	904	780	1	No	0	K01057	PGLS, pgl, devB	6-phosphogluconolactonase [EC:3.1.1.31]	d__Bacteria;p__Bacteroidota;c__Bacteroidia;o__Bacteroidales;f__F082;g__F082;s__F082 sp900321315
metaerg.pl|98515	k141_316374	229	903	675	-1	No	0	K01057	PGLS, pgl, devB	6-phosphogluconolactonase [EC:3.1.1.31]	d__Bacteria;p__Bacteroidota;c__Bacteroidia;o__Bacteroidales;f__UBA932;g__RC9;s__RC9 sp900321655
metaerg.pl|120519	k141_268376	3	605	603	-1	No	0	K01057	PGLS, pgl, devB	6-phosphogluconolactonase [EC:3.1.1.31]	d__Bacteria;p__Bacteroidota;c__Bacteroidia;o__Bacteroidales;f__F082;g__F082;s__F082 sp900317055
metaerg.pl|126933	k141_77986	1	795	795	1	No	0	K01057	PGLS, pgl, devB	6-phosphogluconolactonase [EC:3.1.1.31]	d__Bacteria;p__UBP6;c__UBA1177;o__UBA1177;f__UBA1177;g__UBA1177;s__UBA1177 sp002310995
metaerg.pl|149079	k141_1710	1	732	732	1	No	0	K01057	PGLS, pgl, devB	6-phosphogluconolactonase [EC:3.1.1.31]	d__Bacteria;p__Bacteroidota;c__Bacteroidia;o__Bacteroidales;f__Bacteroidaceae;g__Prevotella;s__Prevotella ruminicola_B
metaerg.pl|188945	k141_93493	3	653	651	1	No	0	K01057	PGLS, pgl, devB	6-phosphogluconolactonase [EC:3.1.1.31]	d__Bacteria;p__Firmicutes_A;c__Clostridia_A;o__Christensenellales;f__CAG-74;g__GCA-900199385;s__GCA-900199385 sp900176495
metaerg.pl|195362	k141_107310	1	642	642	1	No	0	K01057	PGLS, pgl, devB	6-phosphogluconolactonase [EC:3.1.1.31]	d__Bacteria;p__Firmicutes_A;c__Clostridia;o__Saccharofermentanales;f__Saccharofermentanaceae;g__Saccharofermentans;s__Saccharofermentans sp000621765
metaerg.pl|203852	k141_3315	2	592	591	-1	No	0	K01057	PGLS, pgl, devB	6-phosphogluconolactonase [EC:3.1.1.31]	d__Bacteria;p__Bacteroidota;c__Bacteroidia;o__Bacteroidales;f__F082;g__F082;s__F082 sp900317155
metaerg.pl|220618	k141_72735	3	605	603	1	No	0	K01057	PGLS, pgl, devB	6-phosphogluconolactonase [EC:3.1.1.31]	d__Bacteria;p__Bacteroidota;c__Bacteroidia;o__Bacteroidales;f__Bacteroidaceae;g__UBA1179;s__UBA1179 sp002310175
metaerg.pl|257230	k141_157082	1	561	561	-1	No	0	K01057	PGLS, pgl, devB	6-phosphogluconolactonase [EC:3.1.1.31]	d__Bacteria;p__Firmicutes_A;c__Clostridia;o__Saccharofermentanales;f__Saccharofermentanaceae;g__Saccharofermentans;s__Saccharofermentans sp900313405
metaerg.pl|280010	k141_279377	3	539	537	1	No	0	K01057	PGLS, pgl, devB	6-phosphogluconolactonase [EC:3.1.1.31]	d__Bacteria;p__Bacteroidota;c__Bacteroidia;o__Bacteroidales;f__F082;g__F082;s__F082 sp900318265
metaerg.pl|279988	k141_190760	3	539	537	-1	No	0	K01057	PGLS, pgl, devB	6-phosphogluconolactonase [EC:3.1.1.31]	d__Bacteria;p__Bacteroidota;c__Bacteroidia;o__Bacteroidales;f__F082;g__F082;s__F082 sp900318085
metaerg.pl|297709	k141_259661	2	523	522	-1	No	0	K01057	PGLS, pgl, devB	6-phosphogluconolactonase [EC:3.1.1.31]	d__Bacteria;p__Bacteroidota;c__Bacteroidia;o__Bacteroidales;f__Bacteroidaceae;g__Prevotella;s__Prevotella sp900315525

## Sheet: K01057_Chlorpyrifos.taxon
Gene	Contig	Start	End	Gene_length	Strand	SP	TM	ko_id	ko_name	ko_definition	Taxonomy
metaerg.pl|02398	k141_36319	16953	17711	759	-1	No	0	K01057	PGLS, pgl, devB	6-phosphogluconolactonase [EC:3.1.1.31]	d__Bacteria;p__Bacteroidota;c__Bacteroidia;o__Bacteroidales;f__F082;g__F082;s__F082 sp900317155
metaerg.pl|03169	k141_256010	2155	2964	810	1	No	0	K01057	PGLS, pgl, devB	6-phosphogluconolactonase [EC:3.1.1.31]	d__Bacteria;p__Bacteroidota;c__Bacteroidia;o__Bacteroidales;f__UBA932;g__Bact-11;s__Bact-11 sp002361615
metaerg.pl|06060	k141_301432	833	1417	585	1	No	0	K01057	PGLS, pgl, devB	6-phosphogluconolactonase [EC:3.1.1.31]	d__Bacteria;p__Bacteroidota;c__Bacteroidia;o__Bacteroidales;f__Bacteroidaceae;g__Prevotella;s__Prevotella sp900314755
metaerg.pl|06747	k141_184481	6306	7097	792	1	No	0	K01057	PGLS, pgl, devB	6-phosphogluconolactonase [EC:3.1.1.31]	d__Bacteria;p__Bacteroidota;c__Bacteroidia;o__Bacteroidales;f__F082;g__F082;s__F082 sp900317055
metaerg.pl|12093	k141_113147	1325	3466	2142	1	No	0	K01057	PGLS, pgl, devB	6-phosphogluconolactonase [EC:3.1.1.31]	unknow
metaerg.pl|16423	k141_257838	94	882	789	-1	No	0	K01057	PGLS, pgl, devB	6-phosphogluconolactonase [EC:3.1.1.31]	d__Bacteria;p__Spirochaetota;c__Spirochaetia;o__Sphaerochaetales;f__Sphaerochaetaceae;g__UBA9732;s__UBA9732 sp900321635
metaerg.pl|16456	k141_339689	969	1766	798	-1	No	0	K01057	PGLS, pgl, devB	6-phosphogluconolactonase [EC:3.1.1.31]	d__Bacteria;p__UBA3054;c__UBA3054;o__UBA3054;f__UBA3054;g__UBA3054;s__UBA3054 sp002366995
metaerg.pl|16923	k141_333815	227	1018	792	-1	No	0	K01057	PGLS, pgl, devB	6-phosphogluconolactonase [EC:3.1.1.31]	d__Bacteria;p__Bacteroidota;c__Bacteroidia;o__Bacteroidales;f__Muribaculaceae;g__C941;s__C941 sp900318645
metaerg.pl|25015	k141_250168	339	1133	795	1	No	0	K01057	PGLS, pgl, devB	6-phosphogluconolactonase [EC:3.1.1.31]	d__Bacteria;p__Bacteroidota;c__Bacteroidia;o__Bacteroidales;f__Bacteroidaceae;g__Prevotella;s__Prevotella sp900318555
metaerg.pl|25037	k141_8777	597	1391	795	1	No	0	K01057	PGLS, pgl, devB	6-phosphogluconolactonase [EC:3.1.1.31]	d__Bacteria;p__Bacteroidota;c__Bacteroidia;o__Bacteroidales;f__Bacteroidaceae;g__UBA2918;s__UBA2918 sp900313715
metaerg.pl|28917	k141_3492	85	1515	1431	-1	No	0	K01057	PGLS, pgl, devB	6-phosphogluconolactonase [EC:3.1.1.31]	d__Bacteria;p__Firmicutes_A;c__Clostridia;o__Oscillospirales;f__Oscillospiraceae;g__UBA1777;s__UBA1777 sp900317375
metaerg.pl|35869	k141_212501	928	1719	792	1	No	0	K01057	PGLS, pgl, devB	6-phosphogluconolactonase [EC:3.1.1.31]	d__Bacteria;p__Bacteroidota;c__Bacteroidia;o__Bacteroidales;f__F082;g__F082;s__F082 sp900318085
metaerg.pl|50934	k141_121561	737	1387	651	1	No	0	K01057	PGLS, pgl, devB	6-phosphogluconolactonase [EC:3.1.1.31]	d__Bacteria;p__Bacteroidota;c__Bacteroidia;o__Bacteroidales;f__Bacteroidaceae;g__Prevotella;s__Prevotella ruminicola_A
metaerg.pl|50994	k141_381801	33	866	834	-1	No	0	K01057	PGLS, pgl, devB	6-phosphogluconolactonase [EC:3.1.1.31]	d__Bacteria;p__Bacteroidota;c__Bacteroidia;o__Bacteroidales;f__Bacteroidaceae;g__Prevotella;s__Prevotella sp900316445
metaerg.pl|66286	k141_284139	57	1187	1131	-1	No	0	K01057	PGLS, pgl, devB	6-phosphogluconolactonase [EC:3.1.1.31]	d__Bacteria;p__Fibrobacterota;c__Fibrobacteria;o__Fibrobacterales;f__Fibrobacteraceae;g__Fibrobacter;s__Fibrobacter elongatus
metaerg.pl|79595	k141_8028	94	885	792	1	No	0	K01057	PGLS, pgl, devB	6-phosphogluconolactonase [EC:3.1.1.31]	d__Bacteria;p__Firmicutes_A;c__Clostridia;o__Oscillospirales;f__Oscillospiraceae;g__UBA1777;s__UBA1777 sp900317375
metaerg.pl|80209	k141_32834	250	984	735	1	No	0	K01057	PGLS, pgl, devB	6-phosphogluconolactonase [EC:3.1.1.31]	d__Bacteria;p__Firmicutes_A;c__Clostridia_A;o__Christensenellales;f__CAG-138;g__UBA3792;s__UBA3792 sp900318765
metaerg.pl|85211	k141_96687	90	881	792	1	No	0	K01057	PGLS, pgl, devB	6-phosphogluconolactonase [EC:3.1.1.31]	d__Bacteria;p__Bacteroidota;c__Bacteroidia;o__Bacteroidales;f__UBA932;g__RC9;s__RC9 sp900316245
metaerg.pl|100760	k141_37699	3	872	870	-1	No	0	K01057	PGLS, pgl, devB	6-phosphogluconolactonase [EC:3.1.1.31]	d__Eukaryota;no__Alveolata;no__Ciliophora;c__Oligohymenophorea;o__Hymenostomatida;no__Tetrahymenina;f__Tetrahymenidae;g__Tetrahymena;s__Tetrahymena thermophila;
metaerg.pl|114942	k141_277506	3	677	675	-1	No	0	K01057	PGLS, pgl, devB	6-phosphogluconolactonase [EC:3.1.1.31]	d__Bacteria;p__Bacteroidota;c__Bacteroidia;o__Bacteroidales;f__Bacteroidaceae;g__Prevotella;s__Prevotella ruminicola_B
metaerg.pl|118708	k141_11192	284	862	579	-1	No	0	K01057	PGLS, pgl, devB	6-phosphogluconolactonase [EC:3.1.1.31]	d__Bacteria;p__Firmicutes_A;c__Clostridia;o__Oscillospirales;f__Oscillospiraceae;g__UBA1777;s__UBA1777 sp900321275
metaerg.pl|126764	k141_280899	1	702	702	-1	No	0	K01057	PGLS, pgl, devB	6-phosphogluconolactonase [EC:3.1.1.31]	d__Bacteria;p__Bacteroidota;c__Bacteroidia;o__Bacteroidales;f__F082;g__F082;s__F082 sp900317155
metaerg.pl|128481	k141_365543	176	829	654	-1	No	0	K01057	PGLS, pgl, devB	6-phosphogluconolactonase [EC:3.1.1.31]	d__Bacteria;p__Bacteroidota;c__Bacteroidia;o__Bacteroidales;f__F082;g__F082;s__F082 sp900317055
metaerg.pl|138947	k141_110295	167	796	630	1	No	0	K01057	PGLS, pgl, devB	6-phosphogluconolactonase [EC:3.1.1.31]	d__Bacteria;p__Verrucomicrobiota;c__Kiritimatiellae;o__RFP12;f__UBA1067;g__UBA1731;s__UBA1731 sp002317575
metaerg.pl|144411	k141_371295	1	693	693	1	No	0	K01057	PGLS, pgl, devB	6-phosphogluconolactonase [EC:3.1.1.31]	d__Bacteria;p__Verrucomicrobiota;c__Lentisphaeria;o__UBA1407;f__UBA1407;g__UBA1724;s__UBA1724 sp002315885
metaerg.pl|183622	k141_226176	2	691	690	-1	No	0	K01057	PGLS, pgl, devB	6-phosphogluconolactonase [EC:3.1.1.31]	d__Bacteria;p__Firmicutes_A;c__Clostridia;o__Oscillospirales;f__Oscillospiraceae;g__UBA1777;s__UBA1777 sp900319275
metaerg.pl|185344	k141_181277	3	689	687	-1	No	0	K01057	PGLS, pgl, devB	6-phosphogluconolactonase [EC:3.1.1.31]	d__Bacteria;p__Firmicutes_A;c__Clostridia;o__Saccharofermentanales;f__Saccharofermentanaceae;g__Saccharofermentans;s__Saccharofermentans sp900314745
metaerg.pl|188543	k141_364537	3	647	645	-1	No	0	K01057	PGLS, pgl, devB	6-phosphogluconolactonase [EC:3.1.1.31]	d__Bacteria;p__Bacteroidota;c__Bacteroidia;o__Bacteroidales;f__Bacteroidaceae;g__Prevotella;s__Prevotella sp900315525
metaerg.pl|221615	k141_88600	1	624	624	1	No	0	K01057	PGLS, pgl, devB	6-phosphogluconolactonase [EC:3.1.1.31]	d__Bacteria;p__Firmicutes_A;c__Clostridia;o__Saccharofermentanales;f__Saccharofermentanaceae;g__Saccharofermentans;s__Saccharofermentans sp002450095
metaerg.pl|223734	k141_16190	23	628	606	-1	No	0	K01057	PGLS, pgl, devB	6-phosphogluconolactonase [EC:3.1.1.31]	d__Bacteria;p__Bacteroidota;c__Bacteroidia;o__Bacteroidales;f__Bacteroidaceae;g__UBA1179;s__UBA1179 sp002310175
metaerg.pl|350325	k141_187970	2	502	501	-1	No	0	K01057	PGLS, pgl, devB	6-phosphogluconolactonase [EC:3.1.1.31]	d__Bacteria;p__Firmicutes_A;c__Clostridia;o__Saccharofermentanales;f__Saccharofermentanaceae;g__Saccharofermentans;s__Saccharofermentans sp900313405
metaerg.pl|351747	k141_310448	2	502	501	-1	No	0	K01057	PGLS, pgl, devB	6-phosphogluconolactonase [EC:3.1.1.31]	d__Bacteria;p__Bacteroidota;c__Bacteroidia;o__Bacteroidales;f__F082;g__F082;s__F082 sp900317055
metaerg.pl|00375	k141_133635	6326	7117	792	1	No	0	K01057	PGLS, pgl, devB	6-phosphogluconolactonase [EC:3.1.1.31]	d__Bacteria;p__Bacteroidota;c__Bacteroidia;o__Bacteroidales;f__F082;g__F082;s__F082 sp900317055
metaerg.pl|01489	k141_69059	10689	11498	810	-1	No	0	K01057	PGLS, pgl, devB	6-phosphogluconolactonase [EC:3.1.1.31]	d__Bacteria;p__Bacteroidota;c__Bacteroidia;o__Bacteroidales;f__UBA932;g__Bact-11;s__Bact-11 sp002361615
metaerg.pl|04728	k141_218596	463	1257	795	1	No	0	K01057	PGLS, pgl, devB	6-phosphogluconolactonase [EC:3.1.1.31]	d__Bacteria;p__Bacteroidota;c__Bacteroidia;o__Bacteroidales;f__Bacteroidaceae;g__Prevotella;s__Prevotella sp900314755
metaerg.pl|09444	k141_312795	817	1575	759	1	No	0	K01057	PGLS, pgl, devB	6-phosphogluconolactonase [EC:3.1.1.31]	d__Bacteria;p__Bacteroidota;c__Bacteroidia;o__Bacteroidales;f__F082;g__F082;s__F082 sp900317155
metaerg.pl|15100	k141_180926	1605	2399	795	1	No	0	K01057	PGLS, pgl, devB	6-phosphogluconolactonase [EC:3.1.1.31]	d__Bacteria;p__Bacteroidota;c__Bacteroidia;o__Bacteroidales;f__Bacteroidaceae;g__UBA2918;s__UBA2918 sp900313715
metaerg.pl|16494	k141_135789	2	1855	1854	1	No	0	K01057	PGLS, pgl, devB	6-phosphogluconolactonase [EC:3.1.1.31]	unknow
metaerg.pl|17173	k141_273869	1898	2566	669	1	No	0	K01057	PGLS, pgl, devB	6-phosphogluconolactonase [EC:3.1.1.31]	d__Bacteria;p__Bacteroidota;c__Bacteroidia;o__Bacteroidales;f__Muribaculaceae;g__C941;s__C941 sp900318645
metaerg.pl|18690	k141_87067	124	915	792	1	No	0	K01057	PGLS, pgl, devB	6-phosphogluconolactonase [EC:3.1.1.31]	d__Bacteria;p__Bacteroidota;c__Bacteroidia;o__Bacteroidales;f__Bacteroidaceae;g__Prevotella;s__Prevotella sp900314715
metaerg.pl|28882	k141_197990	51	842	792	-1	No	0	K01057	PGLS, pgl, devB	6-phosphogluconolactonase [EC:3.1.1.31]	d__Bacteria;p__Bacteroidota;c__Bacteroidia;o__Bacteroidales;f__Paludibacteraceae;g__RUG163;s__RUG163 sp900316125
metaerg.pl|36920	k141_119604	436	1230	795	1	No	0	K01057	PGLS, pgl, devB	6-phosphogluconolactonase [EC:3.1.1.31]	d__Bacteria;p__Bacteroidota;c__Bacteroidia;o__Bacteroidales;f__Bacteroidaceae;g__Prevotella;s__Prevotella sp900315695
metaerg.pl|37456	k141_300318	157	948	792	-1	No	0	K01057	PGLS, pgl, devB	6-phosphogluconolactonase [EC:3.1.1.31]	d__Bacteria;p__Bacteroidota;c__Bacteroidia;o__Bacteroidales;f__UBA932;g__RC9;s__RC9 sp900316245
metaerg.pl|40128	k141_245794	590	1384	795	1	No	0	K01057	PGLS, pgl, devB	6-phosphogluconolactonase [EC:3.1.1.31]	d__Bacteria;p__Bacteroidota;c__Bacteroidia;o__Bacteroidales;f__Bacteroidaceae;g__Prevotella;s__Prevotella ruminicola_A
metaerg.pl|47405	k141_85878	2	748	747	1	No	0	K01057	PGLS, pgl, devB	6-phosphogluconolactonase [EC:3.1.1.31]	d__Bacteria;p__Firmicutes_C;c__Negativicutes;o__Acidaminococcales;f__Acidaminococcaceae;g__Succiniclasticum;s__Succiniclasticum sp900315925
metaerg.pl|56369	k141_226795	213	1007	795	1	No	0	K01057	PGLS, pgl, devB	6-phosphogluconolactonase [EC:3.1.1.31]	d__Bacteria;p__Bacteroidota;c__Bacteroidia;o__Bacteroidales;f__Bacteroidaceae;g__Prevotella;s__Prevotella sp900318555
metaerg.pl|58878	k141_254559	144	935	792	1	No	0	K01057	PGLS, pgl, devB	6-phosphogluconolactonase [EC:3.1.1.31]	d__Bacteria;p__Bacteroidota;c__Bacteroidia;o__Bacteroidales;f__F082;g__F082;s__F082 sp900317055
metaerg.pl|77788	k141_178760	266	919	654	-1	No	0	K01057	PGLS, pgl, devB	6-phosphogluconolactonase [EC:3.1.1.31]	d__Bacteria;p__Bacteroidota;c__Bacteroidia;o__Bacteroidales;f__Bacteroidaceae;g__Prevotella;s__Prevotella sp900109055
metaerg.pl|82908	k141_168234	3	797	795	1	No	0	K01057	PGLS, pgl, devB	6-phosphogluconolactonase [EC:3.1.1.31]	d__Bacteria;p__Firmicutes_A;c__Clostridia;o__Oscillospirales;f__Oscillospiraceae;g__UBA1777;s__UBA1777 sp900319275
metaerg.pl|84685	k141_309667	259	903	645	-1	No	0	K01057	PGLS, pgl, devB	6-phosphogluconolactonase [EC:3.1.1.31]	d__Bacteria;p__Bacteroidota;c__Bacteroidia;o__Bacteroidales;f__UBA932;g__RC9;s__RC9 sp002361625
metaerg.pl|114832	k141_143664	1	771	771	1	No	0	K01057	PGLS, pgl, devB	6-phosphogluconolactonase [EC:3.1.1.31]	d__Bacteria;p__Fibrobacterota;c__Fibrobacteria;o__Fibrobacterales;f__Fibrobacteraceae;g__Fibrobacter;s__Fibrobacter elongatus
metaerg.pl|148278	k141_180039	1	681	681	-1	No	0	K01057	PGLS, pgl, devB	6-phosphogluconolactonase [EC:3.1.1.31]	d__Bacteria;p__Firmicutes_A;c__Clostridia;o__Lachnospirales;f__Lachnospiraceae;g__CAG-791;s__CAG-791 sp900318375
metaerg.pl|162564	k141_71126	16	651	636	1	No	0	K01057	PGLS, pgl, devB	6-phosphogluconolactonase [EC:3.1.1.31]	d__Bacteria;p__Bacteroidota;c__Bacteroidia;o__Bacteroidales;f__F082;g__F082;s__F082 sp900317055
metaerg.pl|214356	k141_220478	1	558	558	1	No	0	K01057	PGLS, pgl, devB	6-phosphogluconolactonase [EC:3.1.1.31]	d__Bacteria;p__Firmicutes_A;c__Clostridia;o__Lachnospirales;f__Lachnospiraceae;g__ISDg;s__ISDg sp002308955
metaerg.pl|227026	k141_295549	1	522	522	-1	No	0	K01057	PGLS, pgl, devB	6-phosphogluconolactonase [EC:3.1.1.31]	d__Bacteria;p__Bacteroidota;c__Bacteroidia;o__Bacteroidales;f__Bacteroidaceae;g__Prevotella;s__Prevotella sp900316445
metaerg.pl|255470	k141_139557	3	524	522	-1	No	0	K01057	PGLS, pgl, devB	6-phosphogluconolactonase [EC:3.1.1.31]	d__Bacteria;p__Firmicutes_A;c__Clostridia;o__Saccharofermentanales;f__Saccharofermentanaceae;g__Saccharofermentans;s__Saccharofermentans sp003149065
metaerg.pl|277317	k141_170562	1	504	504	-1	No	0	K01057	PGLS, pgl, devB	6-phosphogluconolactonase [EC:3.1.1.31]	d__Bacteria;p__Bacteroidota;c__Bacteroidia;o__Bacteroidales;f__Bacteroidaceae;g__Prevotella;s__Prevotella sp900314755
metaerg.pl|00899	k141_78275	12844	13653	810	1	No	0	K01057	PGLS, pgl, devB	6-phosphogluconolactonase [EC:3.1.1.31]	d__Bacteria;p__Bacteroidota;c__Bacteroidia;o__Bacteroidales;f__UBA932;g__Bact-11;s__Bact-11 sp002361615
metaerg.pl|02057	k141_226439	5875	6666	792	1	No	0	K01057	PGLS, pgl, devB	6-phosphogluconolactonase [EC:3.1.1.31]	d__Bacteria;p__Bacteroidota;c__Bacteroidia;o__Bacteroidales;f__F082;g__F082;s__F082 sp900317055
metaerg.pl|04018	k141_79876	4662	5420	759	1	No	0	K01057	PGLS, pgl, devB	6-phosphogluconolactonase [EC:3.1.1.31]	d__Bacteria;p__Bacteroidota;c__Bacteroidia;o__Bacteroidales;f__F082;g__F082;s__F082 sp900317155
metaerg.pl|05628	k141_176363	235	1029	795	1	No	0	K01057	PGLS, pgl, devB	6-phosphogluconolactonase [EC:3.1.1.31]	d__Bacteria;p__Bacteroidota;c__Bacteroidia;o__Bacteroidales;f__Bacteroidaceae;g__Prevotella;s__Prevotella sp900314755
metaerg.pl|14838	k141_87519	894	1691	798	-1	No	0	K01057	PGLS, pgl, devB	6-phosphogluconolactonase [EC:3.1.1.31]	d__Bacteria;p__UBA3054;c__UBA3054;o__UBA3054;f__UBA3054;g__UBA3054;s__UBA3054 sp002366995
metaerg.pl|21299	k141_12776	1061	1855	795	-1	No	0	K01057	PGLS, pgl, devB	6-phosphogluconolactonase [EC:3.1.1.31]	d__Bacteria;p__Bacteroidota;c__Bacteroidia;o__Bacteroidales;f__Bacteroidaceae;g__Prevotella;s__Prevotella ruminicola_A
metaerg.pl|29875	k141_36516	2	685	684	1	No	0	K01057	PGLS, pgl, devB	6-phosphogluconolactonase [EC:3.1.1.31]	d__Bacteria;p__Bacteroidota;c__Bacteroidia;o__Bacteroidales;f__F082;g__F082;s__F082 sp900317055
metaerg.pl|29929	k141_193409	51	1550	1500	-1	No	0	K01057	PGLS, pgl, devB	6-phosphogluconolactonase [EC:3.1.1.31]	d__Bacteria;p__Firmicutes_A;c__Clostridia_A;o__Christensenellales;f__CAG-74;g__UBA4246;s__UBA4246 sp002391225
metaerg.pl|54449	k141_162614	492	1097	606	-1	No	0	K01057	PGLS, pgl, devB	6-phosphogluconolactonase [EC:3.1.1.31]	d__Bacteria;p__Bacteroidota;c__Bacteroidia;o__Bacteroidales;f__Bacteroidaceae;g__Prevotella;s__Prevotella sp900314715
metaerg.pl|63702	k141_80861	353	1009	657	1	No	0	K01057	PGLS, pgl, devB	6-phosphogluconolactonase [EC:3.1.1.31]	d__Bacteria;p__Bacteroidota;c__Bacteroidia;o__Bacteroidales;f__F082;g__F082;s__F082 sp900317155
metaerg.pl|74513	k141_295464	1	762	762	1	No	0	K01057	PGLS, pgl, devB	6-phosphogluconolactonase [EC:3.1.1.31]	d__Bacteria;p__Firmicutes_A;c__Clostridia;o__Oscillospirales;f__Oscillospiraceae;g__UBA1777;s__UBA1777 sp900320465
metaerg.pl|96987	k141_224607	2	616	615	1	No	0	K01057	PGLS, pgl, devB	6-phosphogluconolactonase [EC:3.1.1.31]	d__Bacteria;p__Firmicutes_A;c__Clostridia;o__Lachnospirales;f__Lachnospiraceae;g__CAG-791;s__CAG-791 sp900101015
metaerg.pl|111592	k141_117530	2	739	738	-1	No	0	K01057	PGLS, pgl, devB	6-phosphogluconolactonase [EC:3.1.1.31]	d__Bacteria;p__Bacteroidota;c__Bacteroidia;o__Bacteroidales;f__UBA932;g__RC9;s__RC9 sp900316245
metaerg.pl|124566	k141_287360	2	658	657	-1	No	0	K01057	PGLS, pgl, devB	6-phosphogluconolactonase [EC:3.1.1.31]	d__Bacteria;p__Bacteroidota;c__Bacteroidia;o__Bacteroidales;f__UBA932;g__UBA1232;s__UBA1232 sp002315995
metaerg.pl|144021	k141_206667	68	673	606	1	No	0	K01057	PGLS, pgl, devB	6-phosphogluconolactonase [EC:3.1.1.31]	d__Bacteria;p__Bacteroidota;c__Bacteroidia;o__Bacteroidales;f__Bacteroidaceae;g__Prevotella;s__Prevotella sp002361655
metaerg.pl|151414	k141_142288	3	656	654	-1	No	0	K01057	PGLS, pgl, devB	6-phosphogluconolactonase [EC:3.1.1.31]	d__Bacteria;p__Bacteroidota;c__Bacteroidia;o__Bacteroidales;f__UBA932;g__RC9;s__RC9 sp002361625
metaerg.pl|159686	k141_46402	2	640	639	-1	No	0	K01057	PGLS, pgl, devB	6-phosphogluconolactonase [EC:3.1.1.31]	d__Bacteria;p__Spirochaetota;c__Spirochaetia;o__Treponematales;f__Treponemataceae;g__Treponema_D;s__Treponema_D saccharophilum
metaerg.pl|166299	k141_165016	1	630	630	1	No	0	K01057	PGLS, pgl, devB	6-phosphogluconolactonase [EC:3.1.1.31]	d__Bacteria;p__Bacteroidota;c__Bacteroidia;o__Bacteroidales;f__Bacteroidaceae;g__Prevotellamassilia;s__Prevotellamassilia sp004556745
metaerg.pl|231726	k141_205950	2	538	537	1	No	0	K01057	PGLS, pgl, devB	6-phosphogluconolactonase [EC:3.1.1.31]	d__Bacteria;p__Firmicutes_A;c__Clostridia;o__Lachnospirales;f__Lachnospiraceae;g__ISDg;s__ISDg sp002308955
metaerg.pl|01022	k141_119697	10220	11029	810	-1	No	0	K01057	PGLS, pgl, devB	6-phosphogluconolactonase [EC:3.1.1.31]	d__Bacteria;p__Bacteroidota;c__Bacteroidia;o__Bacteroidales;f__UBA932;g__Bact-11;s__Bact-11 sp002361615
metaerg.pl|04373	k141_103124	3912	4703	792	1	No	0	K01057	PGLS, pgl, devB	6-phosphogluconolactonase [EC:3.1.1.31]	d__Bacteria;p__Bacteroidota;c__Bacteroidia;o__Bacteroidales;f__F082;g__F082;s__F082 sp900317055
metaerg.pl|04991	k141_92761	212	970	759	1	No	0	K01057	PGLS, pgl, devB	6-phosphogluconolactonase [EC:3.1.1.31]	d__Bacteria;p__Bacteroidota;c__Bacteroidia;o__Bacteroidales;f__F082;g__F082;s__F082 sp900317155
metaerg.pl|10340	k141_94146	684	1478	795	1	No	0	K01057	PGLS, pgl, devB	6-phosphogluconolactonase [EC:3.1.1.31]	d__Bacteria;p__Bacteroidota;c__Bacteroidia;o__Bacteroidales;f__Bacteroidaceae;g__Prevotella;s__Prevotella sp900314755
metaerg.pl|11074	k141_21211	2546	3337	792	1	No	0	K01057	PGLS, pgl, devB	6-phosphogluconolactonase [EC:3.1.1.31]	d__Bacteria;p__Bacteroidota;c__Bacteroidia;o__Bacteroidales;f__F082;g__F082;s__F082 sp001603665
metaerg.pl|24015	k141_6781	193	1848	1656	-1	No	0	K01057	PGLS, pgl, devB	6-phosphogluconolactonase [EC:3.1.1.31]	d__Bacteria;p__Firmicutes_A;c__Clostridia_A;o__Christensenellales;f__CAG-74;g__UBA4246;s__UBA4246 sp002391225
metaerg.pl|28930	k141_104836	191	982	792	1	No	0	K01057	PGLS, pgl, devB	6-phosphogluconolactonase [EC:3.1.1.31]	d__Bacteria;p__Bacteroidota;c__Bacteroidia;o__Bacteroidales;f__Bacteroidaceae;g__Prevotella;s__Prevotella sp900314715
metaerg.pl|36307	k141_18178	547	1350	804	1	No	0	K01057	PGLS, pgl, devB	6-phosphogluconolactonase [EC:3.1.1.31]	d__Bacteria;p__Firmicutes_C;c__Negativicutes;o__Acidaminococcales;f__Acidaminococcaceae;g__Succiniclasticum;s__Succiniclasticum sp900315925
metaerg.pl|44337	k141_33549	36	830	795	-1	No	0	K01057	PGLS, pgl, devB	6-phosphogluconolactonase [EC:3.1.1.31]	d__Bacteria;p__Bacteroidota;c__Bacteroidia;o__Bacteroidales;f__Bacteroidaceae;g__Prevotella;s__Prevotella sp900316445
metaerg.pl|47589	k141_90652	261	1055	795	1	No	0	K01057	PGLS, pgl, devB	6-phosphogluconolactonase [EC:3.1.1.31]	d__Bacteria;p__Bacteroidota;c__Bacteroidia;o__Bacteroidales;f__UBA932;g__RC9;s__RC9 sp002361625
metaerg.pl|51524	k141_132774	231	1040	810	-1	No	0	K01057	PGLS, pgl, devB	6-phosphogluconolactonase [EC:3.1.1.31]	d__Bacteria;p__Bacteroidota;c__Bacteroidia;o__Bacteroidales;f__Muribaculaceae;g__C941;s__C941 sp900318335
metaerg.pl|68828	k141_59217	2	664	663	-1	No	0	K01057	PGLS, pgl, devB	6-phosphogluconolactonase [EC:3.1.1.31]	d__Bacteria;p__Bacteroidota;c__Bacteroidia;o__Bacteroidales;f__UBA932;g__RC9;s__RC9 sp002361625
metaerg.pl|80014	k141_175108	110	907	798	1	No	0	K01057	PGLS, pgl, devB	6-phosphogluconolactonase [EC:3.1.1.31]	d__Bacteria;p__Bacteroidota;c__Bacteroidia;o__Bacteroidales;f__UBA932;g__RC9;s__RC9 sp002396335
metaerg.pl|83969	k141_198883	3	890	888	1	No	0	K01057	PGLS, pgl, devB	6-phosphogluconolactonase [EC:3.1.1.31]	d__Bacteria;p__Firmicutes_A;c__Clostridia;o__Saccharofermentanales;f__Saccharofermentanaceae;g__Saccharofermentans;s__Saccharofermentans sp003149065
metaerg.pl|85250	k141_205662	163	882	720	1	No	0	K01057	PGLS, pgl, devB	6-phosphogluconolactonase [EC:3.1.1.31]	d__Bacteria;p__Bacteroidota;c__Bacteroidia;o__Bacteroidales;f__Bacteroidaceae;g__Prevotella;s__Prevotella sp900313235
metaerg.pl|101879	k141_220768	1	564	564	1	No	0	K01057	PGLS, pgl, devB	6-phosphogluconolactonase [EC:3.1.1.31]	d__Bacteria;p__Bacteroidota;c__Bacteroidia;o__Bacteroidales;f__Bacteroidaceae;g__Prevotella;s__Prevotella sp002392835
metaerg.pl|158677	k141_137775	3	647	645	-1	No	0	K01057	PGLS, pgl, devB	6-phosphogluconolactonase [EC:3.1.1.31]	d__Bacteria;p__Bacteroidota;c__Bacteroidia;o__Bacteroidales;f__Bacteroidaceae;g__Prevotella;s__Prevotella sp900315525
metaerg.pl|161533	k141_299006	1	642	642	-1	No	0	K01057	PGLS, pgl, devB	6-phosphogluconolactonase [EC:3.1.1.31]	d__Bacteria;p__Bacteroidota;c__Bacteroidia;o__Bacteroidales;f__F082;g__F082;s__F082 sp900318265
metaerg.pl|178223	k141_71744	2	574	573	1	No	0	K01057	PGLS, pgl, devB	6-phosphogluconolactonase [EC:3.1.1.31]	d__Bacteria;p__Bacteroidota;c__Bacteroidia;o__Bacteroidales;f__Bacteroidaceae;g__Prevotella;s__Prevotella sp900318555
metaerg.pl|191363	k141_257051	3	593	591	1	No	0	K01057	PGLS, pgl, devB	6-phosphogluconolactonase [EC:3.1.1.31]	d__Bacteria;p__Bacteroidota;c__Bacteroidia;o__Bacteroidales;f__Bacteroidaceae;g__Prevotella;s__Prevotella ruminicola_A
metaerg.pl|193451	k141_205070	2	589	588	1	No	0	K01057	PGLS, pgl, devB	6-phosphogluconolactonase [EC:3.1.1.31]	d__Bacteria;p__Firmicutes_A;c__Clostridia;o__Saccharofermentanales;f__Saccharofermentanaceae;g__Saccharofermentans;s__Saccharofermentans sp900314745
metaerg.pl|00740	k141_23117	17084	17842	759	-1	No	0	K01057	PGLS, pgl, devB	6-phosphogluconolactonase [EC:3.1.1.31]	d__Bacteria;p__Bacteroidota;c__Bacteroidia;o__Bacteroidales;f__F082;g__F082;s__F082 sp900317155
metaerg.pl|02681	k141_266218	2291	3100	810	-1	No	0	K01057	PGLS, pgl, devB	6-phosphogluconolactonase [EC:3.1.1.31]	d__Bacteria;p__Bacteroidota;c__Bacteroidia;o__Bacteroidales;f__UBA932;g__Bact-11;s__Bact-11 sp002361615
metaerg.pl|03606	k141_56016	1286	2080	795	-1	No	0	K01057	PGLS, pgl, devB	6-phosphogluconolactonase [EC:3.1.1.31]	d__Bacteria;p__Bacteroidota;c__Bacteroidia;o__Bacteroidales;f__Bacteroidaceae;g__Prevotella;s__Prevotella sp900314755
metaerg.pl|09947	k141_80108	3	830	828	1	No	0	K01057	PGLS, pgl, devB	6-phosphogluconolactonase [EC:3.1.1.31]	d__Bacteria;p__Firmicutes_A;c__Clostridia_A;o__Christensenellales;f__CAG-74;g__GCA-900199385;s__GCA-900199385 sp900176495
metaerg.pl|10635	k141_1017	2446	3240	795	-1	No	0	K01057	PGLS, pgl, devB	6-phosphogluconolactonase [EC:3.1.1.31]	d__Bacteria;p__Bacteroidota;c__Bacteroidia;o__Bacteroidales;f__Bacteroidaceae;g__Prevotella;s__Prevotella sp900318555
metaerg.pl|15704	k141_140275	99	896	798	-1	No	0	K01057	PGLS, pgl, devB	6-phosphogluconolactonase [EC:3.1.1.31]	d__Bacteria;p__UBA3054;c__UBA3054;o__UBA3054;f__UBA3054;g__UBA3054;s__UBA3054 sp002366995
metaerg.pl|16481	k141_229114	558	1352	795	-1	No	0	K01057	PGLS, pgl, devB	6-phosphogluconolactonase [EC:3.1.1.31]	d__Bacteria;p__Bacteroidota;c__Bacteroidia;o__Bacteroidales;f__Bacteroidaceae;g__UBA2918;s__UBA2918 sp900313715
metaerg.pl|20701	k141_89390	504	1295	792	1	No	0	K01057	PGLS, pgl, devB	6-phosphogluconolactonase [EC:3.1.1.31]	d__Bacteria;p__Firmicutes_A;c__Clostridia_A;o__Christensenellales;f__CAG-138;g__UBA3792;s__UBA3792 sp900318745
metaerg.pl|21261	k141_289109	427	1218	792	1	No	0	K01057	PGLS, pgl, devB	6-phosphogluconolactonase [EC:3.1.1.31]	d__Bacteria;p__Bacteroidota;c__Bacteroidia;o__Bacteroidales;f__F082;g__F082;s__F082 sp001603665
metaerg.pl|21998	k141_189386	1135	1842	708	-1	No	0	K01057	PGLS, pgl, devB	6-phosphogluconolactonase [EC:3.1.1.31]	d__Bacteria;p__Bacteroidota;c__Bacteroidia;o__Bacteroidales;f__Bacteroidaceae;g__Prevotella;s__Prevotella ruminicola
metaerg.pl|26457	k141_14659	880	1623	744	1	No	0	K01057	PGLS, pgl, devB	6-phosphogluconolactonase [EC:3.1.1.31]	d__Bacteria;p__Bacteroidota;c__Bacteroidia;o__Bacteroidales;f__Muribaculaceae;g__C941;s__C941 sp900318205
metaerg.pl|26681	k141_203661	705	1499	795	-1	No	0	K01057	PGLS, pgl, devB	6-phosphogluconolactonase [EC:3.1.1.31]	d__Bacteria;p__Bacteroidota;c__Bacteroidia;o__Bacteroidales;f__UBA932;g__RC9;s__RC9 sp002361625
metaerg.pl|40057	k141_38938	174	965	792	1	No	0	K01057	PGLS, pgl, devB	6-phosphogluconolactonase [EC:3.1.1.31]	d__Bacteria;p__Firmicutes_A;c__Clostridia;o__Peptostreptococcales;f__Anaerovoracaceae;g__Mogibacterium;s__Mogibacterium sp900318105
metaerg.pl|50974	k141_22	3	695	693	1	No	0	K01057	PGLS, pgl, devB	6-phosphogluconolactonase [EC:3.1.1.31]	d__Bacteria;p__Bacteroidota;c__Bacteroidia;o__Bacteroidales;f__UBA932;g__RC9;s__RC9 sp900316245
metaerg.pl|56488	k141_77649	3	1034	1032	-1	No	0	K01057	PGLS, pgl, devB	6-phosphogluconolactonase [EC:3.1.1.31]	d__Bacteria;p__Fibrobacterota;c__Fibrobacteria;o__Fibrobacterales;f__Fibrobacteraceae;g__Fibrobacter;s__Fibrobacter sp900215325
metaerg.pl|58359	k141_188892	185	979	795	1	No	0	K01057	PGLS, pgl, devB	6-phosphogluconolactonase [EC:3.1.1.31]	d__Bacteria;p__Bacteroidota;c__Bacteroidia;o__Bacteroidales;f__UBA932;g__RC9;s__RC9 sp002361625
metaerg.pl|75458	k141_247921	148	888	741	-1	No	0	K01057	PGLS, pgl, devB	6-phosphogluconolactonase [EC:3.1.1.31]	d__Bacteria;p__Bacteroidota;c__Bacteroidia;o__Bacteroidales;f__Bacteroidaceae;g__Prevotella;s__Prevotella ruminicola_A
metaerg.pl|86884	k141_35924	246	827	582	1	No	0	K01057	PGLS, pgl, devB	6-phosphogluconolactonase [EC:3.1.1.31]	d__Bacteria;p__Bacteroidota;c__Bacteroidia;o__Bacteroidales;f__Bacteroidaceae;g__Prevotella;s__Prevotella sp900314715
metaerg.pl|98661	k141_16085	2	640	639	1	No	0	K01057	PGLS, pgl, devB	6-phosphogluconolactonase [EC:3.1.1.31]	d__Bacteria;p__Bacteroidota;c__Bacteroidia;o__Bacteroidales;f__F082;g__F082;s__F082 sp900321315
metaerg.pl|132206	k141_261033	2	673	672	1	No	0	K01057	PGLS, pgl, devB	6-phosphogluconolactonase [EC:3.1.1.31]	d__Bacteria;p__Bacteroidota;c__Bacteroidia;o__Bacteroidales;f__F082;g__F082;s__F082 sp900317155
metaerg.pl|135897	k141_74808	2	493	492	1	No	0	K01057	PGLS, pgl, devB	6-phosphogluconolactonase [EC:3.1.1.31]	d__Bacteria;p__Firmicutes_A;c__Clostridia;o__Saccharofermentanales;f__Saccharofermentanaceae;g__Saccharofermentans;s__Saccharofermentans sp900107185
metaerg.pl|161004	k141_203717	2	613	612	1	No	0	K01057	PGLS, pgl, devB	6-phosphogluconolactonase [EC:3.1.1.31]	d__Bacteria;p__Bacteroidota;c__Bacteroidia;o__Bacteroidales;f__F082;g__F082;s__F082 sp900318465
metaerg.pl|167563	k141_90184	1	600	600	1	No	0	K01057	PGLS, pgl, devB	6-phosphogluconolactonase [EC:3.1.1.31]	d__Bacteria;p__Firmicutes_A;c__Clostridia;o__Lachnospirales;f__Lachnospiraceae;g__Clostridium_R;s__Clostridium_R sp003445895
metaerg.pl|177563	k141_201949	3	584	582	-1	No	0	K01057	PGLS, pgl, devB	6-phosphogluconolactonase [EC:3.1.1.31]	d__Bacteria;p__Firmicutes_A;c__Clostridia;o__Saccharofermentanales;f__Saccharofermentanaceae;g__Saccharofermentans;s__Saccharofermentans sp003149065
metaerg.pl|236352	k141_168593	1	510	510	-1	No	0	K01057	PGLS, pgl, devB	6-phosphogluconolactonase [EC:3.1.1.31]	d__Bacteria;p__Firmicutes_A;c__Clostridia;o__Oscillospirales;f__Oscillospiraceae;g__UBA1777;s__UBA1777 sp900319275
metaerg.pl|01021	k141_179526	12195	13004	810	-1	No	0	K01057	PGLS, pgl, devB	6-phosphogluconolactonase [EC:3.1.1.31]	d__Bacteria;p__Bacteroidota;c__Bacteroidia;o__Bacteroidales;f__UBA932;g__Bact-11;s__Bact-11 sp002361615
metaerg.pl|02774	k141_148016	1814	2605	792	1	No	0	K01057	PGLS, pgl, devB	6-phosphogluconolactonase [EC:3.1.1.31]	d__Bacteria;p__Bacteroidota;c__Bacteroidia;o__Bacteroidales;f__F082;g__F082;s__F082 sp900317055
metaerg.pl|04514	k141_187992	7542	8336	795	-1	No	0	K01057	PGLS, pgl, devB	6-phosphogluconolactonase [EC:3.1.1.31]	d__Bacteria;p__Bacteroidota;c__Bacteroidia;o__Bacteroidales;f__Bacteroidaceae;g__Prevotella;s__Prevotella sp900314755
metaerg.pl|08603	k141_296641	1076	1834	759	1	No	0	K01057	PGLS, pgl, devB	6-phosphogluconolactonase [EC:3.1.1.31]	d__Bacteria;p__Bacteroidota;c__Bacteroidia;o__Bacteroidales;f__F082;g__F082;s__F082 sp900317155
metaerg.pl|15537	k141_67287	605	2746	2142	-1	No	0	K01057	PGLS, pgl, devB	6-phosphogluconolactonase [EC:3.1.1.31]	unknow
metaerg.pl|27352	k141_261876	1	702	702	-1	No	0	K01057	PGLS, pgl, devB	6-phosphogluconolactonase [EC:3.1.1.31]	d__Bacteria;p__Bacteroidota;c__Bacteroidia;o__Bacteroidales;f__Bacteroidaceae;g__Prevotella;s__Prevotella sp900318395
metaerg.pl|30925	k141_17376	369	1163	795	1	No	0	K01057	PGLS, pgl, devB	6-phosphogluconolactonase [EC:3.1.1.31]	d__Bacteria;p__Bacteroidota;c__Bacteroidia;o__Bacteroidales;f__UBA932;g__RC9;s__RC9 sp002361625
metaerg.pl|38728	k141_144135	660	1454	795	-1	No	0	K01057	PGLS, pgl, devB	6-phosphogluconolactonase [EC:3.1.1.31]	d__Bacteria;p__Bacteroidota;c__Bacteroidia;o__Bacteroidales;f__Bacteroidaceae;g__UBA2918;s__UBA2918 sp900313715
metaerg.pl|46336	k141_294215	443	1177	735	-1	No	0	K01057	PGLS, pgl, devB	6-phosphogluconolactonase [EC:3.1.1.31]	d__Bacteria;p__Firmicutes_A;c__Clostridia_A;o__Christensenellales;f__CAG-138;g__UBA3792;s__UBA3792 sp900318765
metaerg.pl|46805	k141_6398	2	589	588	1	No	0	K01057	PGLS, pgl, devB	6-phosphogluconolactonase [EC:3.1.1.31]	d__Bacteria;p__Bacteroidota;c__Bacteroidia;o__Bacteroidales;f__F082;g__F082;s__F082 sp900321315
metaerg.pl|49030	k141_266187	118	921	804	1	No	0	K01057	PGLS, pgl, devB	6-phosphogluconolactonase [EC:3.1.1.31]	d__Bacteria;p__Firmicutes_C;c__Negativicutes;o__Acidaminococcales;f__Acidaminococcaceae;g__Succiniclasticum;s__Succiniclasticum sp900315925
metaerg.pl|53347	k141_213014	2	718	717	-1	No	0	K01057	PGLS, pgl, devB	6-phosphogluconolactonase [EC:3.1.1.31]	d__Bacteria;p__Bacteroidota;c__Bacteroidia;o__Bacteroidales;f__Bacteroidaceae;g__Prevotella;s__Prevotella sp900316445
metaerg.pl|54852	k141_260466	91	1209	1119	1	No	0	K01057	PGLS, pgl, devB	6-phosphogluconolactonase [EC:3.1.1.31]	d__Eukaryota;no__Alveolata;no__Ciliophora;c__Oligohymenophorea;o__Peniculida;f__Parameciidae;g__Paramecium;s__Paramecium tetraurelia;
metaerg.pl|57404	k141_213700	1	672	672	1	No	0	K01057	PGLS, pgl, devB	6-phosphogluconolactonase [EC:3.1.1.31]	d__Bacteria;p__Bacteroidota;c__Bacteroidia;o__Bacteroidales;f__UBA932;g__RC9;s__RC9 sp900318015
metaerg.pl|93538	k141_117813	3	677	675	-1	No	0	K01057	PGLS, pgl, devB	6-phosphogluconolactonase [EC:3.1.1.31]	d__Bacteria;p__Bacteroidota;c__Bacteroidia;o__Bacteroidales;f__Muribaculaceae;g__C941;s__C941 sp900318645
metaerg.pl|97376	k141_235475	40	834	795	1	No	0	K01057	PGLS, pgl, devB	6-phosphogluconolactonase [EC:3.1.1.31]	d__Bacteria;p__Bacteroidota;c__Bacteroidia;o__Bacteroidales;f__UBA932;g__RC9;s__RC9 sp002361625
metaerg.pl|161468	k141_108082	1	687	687	-1	No	0	K01057	PGLS, pgl, devB	6-phosphogluconolactonase [EC:3.1.1.31]	d__Bacteria;p__Bacteroidota;c__Bacteroidia;o__Bacteroidales;f__F082;g__F082;s__F082 sp001603665
metaerg.pl|166331	k141_199992	69	677	609	-1	No	0	K01057	PGLS, pgl, devB	6-phosphogluconolactonase [EC:3.1.1.31]	d__Bacteria;p__Bacteroidota;c__Bacteroidia;o__Bacteroidales;f__Bacteroidaceae;g__Prevotella;s__Prevotella ruminicola
metaerg.pl|227081	k141_68627	1	582	582	-1	No	0	K01057	PGLS, pgl, devB	6-phosphogluconolactonase [EC:3.1.1.31]	d__Bacteria;p__Bacteroidota;c__Bacteroidia;o__Bacteroidales;f__Bacteroidaceae;g__Prevotella;s__Prevotella sp900315525

## Sheet: K03386_Control.taxon
Gene	Contig	Start	End	Gene_length	Strand	SP	TM	ko_id	ko_name	ko_definition	Taxonomy
metaerg.pl|01311	k141_45084	27567	28127	561	-1	No	0	K03386	PRDX2_4, ahpC	peroxiredoxin (alkyl hydroperoxide reductase subunit C) [EC:1.11.1.15]	d__Bacteria;p__Bacteroidota;c__Bacteroidia;o__Bacteroidales;f__UBA932;g__Bact-11;s__Bact-11 sp002361615
metaerg.pl|02424	k141_143851	21699	22193	495	-1	No	0	K03386	PRDX2_4, ahpC	peroxiredoxin (alkyl hydroperoxide reductase subunit C) [EC:1.11.1.15]	d__Bacteria;p__Bacteroidota;c__Bacteroidia;o__Bacteroidales;f__F082;g__F082;s__F082 sp900318085
metaerg.pl|02790	k141_101914	7944	8399	456	1	No	0	K03386	PRDX2_4, ahpC	peroxiredoxin (alkyl hydroperoxide reductase subunit C) [EC:1.11.1.15]	d__Bacteria;p__Firmicutes_A;c__Clostridia_A;o__Christensenellales;f__CAG-74;g__UBA4263;s__UBA4263 sp002395225
metaerg.pl|03126	k141_126430	6526	8019	1494	1	No	0	K03386	PRDX2_4, ahpC	peroxiredoxin (alkyl hydroperoxide reductase subunit C) [EC:1.11.1.15]	d__Bacteria;p__Bacteroidota;c__Bacteroidia;o__Bacteroidales;f__UBA932;g__Bact-11;s__Bact-11 sp002361615
metaerg.pl|03356	k141_265406	1578	2021	444	-1	No	0	K03386	PRDX2_4, ahpC	peroxiredoxin (alkyl hydroperoxide reductase subunit C) [EC:1.11.1.15]	d__Bacteria;p__Bacteroidota;c__Bacteroidia;o__Bacteroidales;f__F082;g__F082;s__F082 sp900318265
metaerg.pl|04852	k141_13109	4324	4827	504	-1	No	0	K03386	PRDX2_4, ahpC	peroxiredoxin (alkyl hydroperoxide reductase subunit C) [EC:1.11.1.15]	d__Bacteria;p__Bacteroidota;c__Bacteroidia;o__Bacteroidales;f__F082;g__F082;s__F082 sp900317155
metaerg.pl|06693	k141_181245	3029	3865	837	1	No	0	K03386	PRDX2_4, ahpC	peroxiredoxin (alkyl hydroperoxide reductase subunit C) [EC:1.11.1.15]	d__Bacteria;p__Bacteroidota;c__Bacteroidia;o__Bacteroidales;f__F082;g__F082;s__F082 sp900317055
metaerg.pl|08193	k141_58487	1072	1524	453	1	No	0	K03386	PRDX2_4, ahpC	peroxiredoxin (alkyl hydroperoxide reductase subunit C) [EC:1.11.1.15]	d__Bacteria;p__Bacteroidota;c__Bacteroidia;o__Bacteroidales;f__UBA932;g__Bact-11;s__Bact-11 sp002361615
metaerg.pl|09345	k141_41284	389	838	450	1	No	0	K03386	PRDX2_4, ahpC	peroxiredoxin (alkyl hydroperoxide reductase subunit C) [EC:1.11.1.15]	d__Bacteria;p__Bacteroidota;c__Bacteroidia;o__Bacteroidales;f__P3;g__UBA1217;s__UBA1217 sp002309335
metaerg.pl|10631	k141_58822	1219	2649	1431	1	No	0	K03386	PRDX2_4, ahpC	peroxiredoxin (alkyl hydroperoxide reductase subunit C) [EC:1.11.1.15]	d__Bacteria;p__Bacteroidota;c__Bacteroidia;o__Bacteroidales;f__Paludibacteraceae;g__RUG163;s__RUG163 sp900316125
metaerg.pl|12281	k141_201877	1502	2590	1089	1	No	0	K03386	PRDX2_4, ahpC	peroxiredoxin (alkyl hydroperoxide reductase subunit C) [EC:1.11.1.15]	d__Bacteria;p__Bacteroidota;c__Bacteroidia;o__Bacteroidales;f__F082;g__F082;s__F082 sp900317155
metaerg.pl|12625	k141_301745	770	1222	453	-1	No	0	K03386	PRDX2_4, ahpC	peroxiredoxin (alkyl hydroperoxide reductase subunit C) [EC:1.11.1.15]	d__Bacteria;p__Bacteroidota;c__Bacteroidia;o__Bacteroidales;f__Bacteroidaceae;g__UBA2918;s__UBA2918 sp900313715
metaerg.pl|16081	k141_101775	183	1097	915	1	No	0	K03386	PRDX2_4, ahpC	peroxiredoxin (alkyl hydroperoxide reductase subunit C) [EC:1.11.1.15]	d__Bacteria;p__Bacteroidota;c__Bacteroidia;o__Bacteroidales;f__Bacteroidaceae;g__Prevotella;s__Prevotella sp900314715
metaerg.pl|19843	k141_190710	2124	3053	930	1	No	0	K03386	PRDX2_4, ahpC	peroxiredoxin (alkyl hydroperoxide reductase subunit C) [EC:1.11.1.15]	d__Bacteria;p__Bacteroidota;c__Bacteroidia;o__Bacteroidales;f__Bacteroidaceae;g__UBA2918;s__UBA2918 sp900313715
metaerg.pl|21021	k141_10203	81	524	444	1	No	0	K03386	PRDX2_4, ahpC	peroxiredoxin (alkyl hydroperoxide reductase subunit C) [EC:1.11.1.15]	d__Bacteria;p__Bacteroidota;c__Bacteroidia;o__Bacteroidales;f__F082;g__F082;s__F082 sp900317155
metaerg.pl|22576	k141_304671	275	724	450	-1	No	0	K03386	PRDX2_4, ahpC	peroxiredoxin (alkyl hydroperoxide reductase subunit C) [EC:1.11.1.15]	d__Bacteria;p__Bacteroidota;c__Bacteroidia;o__Bacteroidales;f__F082;g__F082;s__F082 sp900315175
metaerg.pl|24561	k141_112055	301	753	453	1	No	0	K03386	PRDX2_4, ahpC	peroxiredoxin (alkyl hydroperoxide reductase subunit C) [EC:1.11.1.15]	d__Bacteria;p__Bacteroidota;c__Bacteroidia;o__Bacteroidales;f__Bacteroidaceae;g__Prevotella;s__Prevotella sp900316265
metaerg.pl|24891	k141_441292	2181	2519	339	-1	No	0	K03386	PRDX2_4, ahpC	peroxiredoxin (alkyl hydroperoxide reductase subunit C) [EC:1.11.1.15]	d__Bacteria;p__Bacteroidota;c__Bacteroidia;o__Bacteroidales;f__Bacteroidaceae;g__UBA2918;s__UBA2918 sp900313715
metaerg.pl|26809	k141_462719	1592	2044	453	1	No	0	K03386	PRDX2_4, ahpC	peroxiredoxin (alkyl hydroperoxide reductase subunit C) [EC:1.11.1.15]	d__Bacteria;p__Bacteroidota;c__Bacteroidia;o__Bacteroidales;f__Bacteroidaceae;g__Prevotella;s__Prevotella sp900314715
metaerg.pl|30075	k141_404809	805	1248	444	-1	No	0	K03386	PRDX2_4, ahpC	peroxiredoxin (alkyl hydroperoxide reductase subunit C) [EC:1.11.1.15]	d__Bacteria;p__Bacteroidota;c__Bacteroidia;o__Bacteroidales;f__Bacteroidaceae;g__UBA1179;s__UBA1179 sp002310015
metaerg.pl|30973	k141_458099	1666	2121	456	-1	No	0	K03386	PRDX2_4, ahpC	peroxiredoxin (alkyl hydroperoxide reductase subunit C) [EC:1.11.1.15]	d__Bacteria;p__Bacteroidota;c__Bacteroidia;o__Bacteroidales;f__UBA932;g__RC9;s__RC9 sp002373715
metaerg.pl|31347	k141_154477	1132	1581	450	-1	No	0	K03386	PRDX2_4, ahpC	peroxiredoxin (alkyl hydroperoxide reductase subunit C) [EC:1.11.1.15]	d__Bacteria;p__Bacteroidota;c__Bacteroidia;o__Bacteroidales;f__Bacteroidaceae;g__Prevotella;s__Prevotella sp900319305
metaerg.pl|31395	k141_310325	2	517	516	1	No	0	K03386	PRDX2_4, ahpC	peroxiredoxin (alkyl hydroperoxide reductase subunit C) [EC:1.11.1.15]	d__Bacteria;p__Bacteroidota;c__Bacteroidia;o__Bacteroidales;f__Bacteroidaceae;g__UBA1179;s__UBA1179 sp900319225
metaerg.pl|33429	k141_313221	682	1143	462	1	No	0	K03386	PRDX2_4, ahpC	peroxiredoxin (alkyl hydroperoxide reductase subunit C) [EC:1.11.1.15]	d__Bacteria;p__Bacteroidota;c__Bacteroidia;o__Bacteroidales;f__F082;g__F082;s__F082 sp002311655
metaerg.pl|43727	k141_264476	276	1358	1083	1	No	0	K03386	PRDX2_4, ahpC	peroxiredoxin (alkyl hydroperoxide reductase subunit C) [EC:1.11.1.15]	d__Bacteria;p__Bacteroidota;c__Bacteroidia;o__Bacteroidales;f__Bacteroidaceae;g__Prevotella;s__Prevotella sp900316475
metaerg.pl|44867	k141_428362	146	1414	1269	-1	No	0	K03386	PRDX2_4, ahpC	peroxiredoxin (alkyl hydroperoxide reductase subunit C) [EC:1.11.1.15]	d__Bacteria;p__Firmicutes_A;c__Clostridia_A;o__Christensenellales;f__CAG-74;g__GCA-900199385;s__GCA-900199385 sp900315315
metaerg.pl|53931	k141_444383	22	1446	1425	1	No	0	K03386	PRDX2_4, ahpC	peroxiredoxin (alkyl hydroperoxide reductase subunit C) [EC:1.11.1.15]	d__Bacteria;p__Bacteroidota;c__Bacteroidia;o__Bacteroidales;f__Bacteroidaceae;g__Prevotella;s__Prevotella sp900319305
metaerg.pl|54009	k141_160574	521	1024	504	-1	No	0	K03386	PRDX2_4, ahpC	peroxiredoxin (alkyl hydroperoxide reductase subunit C) [EC:1.11.1.15]	d__Bacteria;p__Bacteroidota;c__Bacteroidia;o__Bacteroidales;f__F082;g__F082;s__F082 sp001543395
metaerg.pl|60557	k141_294947	276	737	462	-1	No	0	K03386	PRDX2_4, ahpC	peroxiredoxin (alkyl hydroperoxide reductase subunit C) [EC:1.11.1.15]	d__Bacteria;p__Firmicutes_C;c__Negativicutes;o__Acidaminococcales;f__Acidaminococcaceae;g__Succiniclasticum;s__Succiniclasticum sp900315925
metaerg.pl|61931	k141_422099	2	502	501	1	No	0	K03386	PRDX2_4, ahpC	peroxiredoxin (alkyl hydroperoxide reductase subunit C) [EC:1.11.1.15]	d__Bacteria;p__Bacteroidota;c__Bacteroidia;o__Bacteroidales;f__Bacteroidaceae;g__Prevotella;s__Prevotella sp900314715
metaerg.pl|64539	k141_334042	915	1295	381	1	No	0	K03386	PRDX2_4, ahpC	peroxiredoxin (alkyl hydroperoxide reductase subunit C) [EC:1.11.1.15]	d__Bacteria;p__Bacteroidota;c__Bacteroidia;o__Bacteroidales;f__Muribaculaceae;g__C941;s__C941 sp900319525
metaerg.pl|67372	k141_71286	757	1209	453	1	No	0	K03386	PRDX2_4, ahpC	peroxiredoxin (alkyl hydroperoxide reductase subunit C) [EC:1.11.1.15]	d__Bacteria;p__Firmicutes_A;c__Clostridia;o__Lachnospirales;f__Lachnospiraceae;g__UBA2868;s__UBA2868 sp900320345
metaerg.pl|71311	k141_53658	200	1219	1020	1	No	0	K03386	PRDX2_4, ahpC	peroxiredoxin (alkyl hydroperoxide reductase subunit C) [EC:1.11.1.15]	d__Bacteria;p__Bacteroidota;c__Bacteroidia;o__Bacteroidales;f__Bacteroidaceae;g__Prevotella;s__Prevotella sp900321965
metaerg.pl|83661	k141_349396	824	1114	291	-1	No	0	K03386	PRDX2_4, ahpC	peroxiredoxin (alkyl hydroperoxide reductase subunit C) [EC:1.11.1.15]	d__Bacteria;p__Bacteroidota;c__Bacteroidia;o__Bacteroidales;f__UBA932;g__RC9;s__RC9 sp900316955
metaerg.pl|84479	k141_374796	3	395	393	1	No	0	K03386	PRDX2_4, ahpC	peroxiredoxin (alkyl hydroperoxide reductase subunit C) [EC:1.11.1.15]	d__Bacteria;p__Bacteroidota;c__Bacteroidia;o__Bacteroidales;f__F082;g__F082;s__F082 sp900317055
metaerg.pl|86800	k141_124484	1	495	495	1	No	0	K03386	PRDX2_4, ahpC	peroxiredoxin (alkyl hydroperoxide reductase subunit C) [EC:1.11.1.15]	d__Bacteria;p__Bacteroidota;c__Bacteroidia;o__Bacteroidales;f__Bacteroidaceae;g__Prevotella;s__Prevotella sp900315745
metaerg.pl|92577	k141_9638	716	1051	336	-1	No	0	K03386	PRDX2_4, ahpC	peroxiredoxin (alkyl hydroperoxide reductase subunit C) [EC:1.11.1.15]	d__Bacteria;p__Bacteroidota;c__Bacteroidia;o__Bacteroidales;f__UBA932;g__RC9;s__RC9 sp900317845
metaerg.pl|101396	k141_374502	560	1003	444	1	No	0	K03386	PRDX2_4, ahpC	peroxiredoxin (alkyl hydroperoxide reductase subunit C) [EC:1.11.1.15]	d__Bacteria;p__Bacteroidota;c__Bacteroidia;o__Bacteroidales;f__Bacteroidaceae;g__Prevotella;s__Prevotella sp900319305
metaerg.pl|106505	k141_395763	154	603	450	-1	No	0	K03386	PRDX2_4, ahpC	peroxiredoxin (alkyl hydroperoxide reductase subunit C) [EC:1.11.1.15]	d__Bacteria;p__Bacteroidota;c__Bacteroidia;o__Bacteroidales;f__Bacteroidaceae;g__Prevotella;s__Prevotella sp002393725
metaerg.pl|108782	k141_158087	3	329	327	1	No	0	K03386	PRDX2_4, ahpC	peroxiredoxin (alkyl hydroperoxide reductase subunit C) [EC:1.11.1.15]	d__Bacteria;p__Firmicutes_C;c__Negativicutes;o__Acidaminococcales;f__Acidaminococcaceae;g__Succiniclasticum;s__Succiniclasticum sp900315925
metaerg.pl|109330	k141_216084	183	770	588	-1	No	0	K03386	PRDX2_4, ahpC	peroxiredoxin (alkyl hydroperoxide reductase subunit C) [EC:1.11.1.15]	d__Bacteria;p__Bacteroidota;c__Bacteroidia;o__Bacteroidales;f__UBA932;g__Bact-11;s__Bact-11 sp002309795
metaerg.pl|112467	k141_358069	2	949	948	1	No	0	K03386	PRDX2_4, ahpC	peroxiredoxin (alkyl hydroperoxide reductase subunit C) [EC:1.11.1.15]	d__Bacteria;p__Bacteroidota;c__Bacteroidia;o__Bacteroidales;f__Bacteroidaceae;g__UBA4372;s__UBA4372 sp002317475
metaerg.pl|114042	k141_345974	546	941	396	-1	No	0	K03386	PRDX2_4, ahpC	peroxiredoxin (alkyl hydroperoxide reductase subunit C) [EC:1.11.1.15]	d__Bacteria;p__Bacteroidota;c__Bacteroidia;o__Bacteroidales;f__Paludibacteraceae;g__RF16;s__RF16 sp002371785
metaerg.pl|122950	k141_94928	375	818	444	1	No	0	K03386	PRDX2_4, ahpC	peroxiredoxin (alkyl hydroperoxide reductase subunit C) [EC:1.11.1.15]	d__Bacteria;p__Bacteroidota;c__Bacteroidia;o__Bacteroidales;f__P3;g__UBA1217;s__UBA1217 sp002309335
metaerg.pl|123169	k141_161775	114	905	792	-1	No	0	K03386	PRDX2_4, ahpC	peroxiredoxin (alkyl hydroperoxide reductase subunit C) [EC:1.11.1.15]	d__Eukaryota;no__Alveolata;no__Ciliophora;c__Oligohymenophorea;o__Hymenostomatida;no__Tetrahymenina;f__Tetrahymenidae;g__Tetrahymena;s__Tetrahymena thermophila;
metaerg.pl|132712	k141_119524	168	599	432	1	No	0	K03386	PRDX2_4, ahpC	peroxiredoxin (alkyl hydroperoxide reductase subunit C) [EC:1.11.1.15]	d__Bacteria;p__Bacteroidota;c__Bacteroidia;o__Bacteroidales;f__UBA932;g__RC9;s__RC9 sp900316525
metaerg.pl|139489	k141_394249	269	784	516	1	No	0	K03386	PRDX2_4, ahpC	peroxiredoxin (alkyl hydroperoxide reductase subunit C) [EC:1.11.1.15]	d__Bacteria;p__Bacteroidota;c__Bacteroidia;o__Bacteroidales;f__Bacteroidaceae;g__Prevotella;s__Prevotella sp900314995
metaerg.pl|147642	k141_9608	3	593	591	1	No	0	K03386	PRDX2_4, ahpC	peroxiredoxin (alkyl hydroperoxide reductase subunit C) [EC:1.11.1.15]	d__Bacteria;p__Bacteroidota;c__Bacteroidia;o__Bacteroidales;f__WCHB1-69;g__F23-D06;s__F23-D06 sp900315705
metaerg.pl|148792	k141_31881	382	819	438	-1	No	0	K03386	PRDX2_4, ahpC	peroxiredoxin (alkyl hydroperoxide reductase subunit C) [EC:1.11.1.15]	d__Bacteria;p__Bacteroidota;c__Bacteroidia;o__Bacteroidales;f__Bacteroidaceae;g__Prevotella;s__Prevotella sp900100635
metaerg.pl|155424	k141_258551	7	528	522	-1	No	0	K03386	PRDX2_4, ahpC	peroxiredoxin (alkyl hydroperoxide reductase subunit C) [EC:1.11.1.15]	d__Bacteria;p__Bacteroidota;c__Bacteroidia;o__Bacteroidales;f__UBA932;g__RC9;s__RC9 sp900319405
metaerg.pl|160904	k141_398740	162	614	453	1	No	0	K03386	PRDX2_4, ahpC	peroxiredoxin (alkyl hydroperoxide reductase subunit C) [EC:1.11.1.15]	d__Bacteria;p__Bacteroidota;c__Bacteroidia;o__Bacteroidales;f__Bacteroidaceae;g__Prevotella;s__Prevotella sp900107705
metaerg.pl|162311	k141_18888	3	503	501	1	No	0	K03386	PRDX2_4, ahpC	peroxiredoxin (alkyl hydroperoxide reductase subunit C) [EC:1.11.1.15]	d__Bacteria;p__Firmicutes_A;c__Clostridia;o__Oscillospirales;f__Acutalibacteraceae;g__Ruminococcus_H;s__Ruminococcus_H sp900552925
metaerg.pl|165220	k141_337016	378	776	399	1	No	0	K03386	PRDX2_4, ahpC	peroxiredoxin (alkyl hydroperoxide reductase subunit C) [EC:1.11.1.15]	d__Bacteria;p__Bacteroidota;c__Bacteroidia;o__Bacteroidales;f__Bacteroidaceae;g__Prevotella;s__Prevotella sp900314995
metaerg.pl|166538	k141_94348	500	772	273	-1	No	0	K03386	PRDX2_4, ahpC	peroxiredoxin (alkyl hydroperoxide reductase subunit C) [EC:1.11.1.15]	d__Bacteria;p__Bacteroidota;c__Bacteroidia;o__Bacteroidales;f__F082;g__F082;s__F082 sp900317055
metaerg.pl|168148	k141_180498	1	771	771	-1	No	0	K03386	PRDX2_4, ahpC	peroxiredoxin (alkyl hydroperoxide reductase subunit C) [EC:1.11.1.15]	d__Bacteria;p__Bacteroidota;c__Bacteroidia;o__Bacteroidales;f__Bacteroidaceae;g__Prevotella;s__Prevotella sp900316445
metaerg.pl|169850	k141_121726	433	765	333	-1	No	0	K03386	PRDX2_4, ahpC	peroxiredoxin (alkyl hydroperoxide reductase subunit C) [EC:1.11.1.15]	d__Bacteria;p__Bacteroidota;c__Bacteroidia;o__Bacteroidales;f__Paludibacteraceae;g__RF16;s__RF16 sp002371785
metaerg.pl|170470	k141_156679	139	765	627	-1	No	0	K03386	PRDX2_4, ahpC	peroxiredoxin (alkyl hydroperoxide reductase subunit C) [EC:1.11.1.15]	d__Eukaryota;no__Alveolata;no__Ciliophora;c__Oligohymenophorea;o__Hymenostomatida;no__Tetrahymenina;f__Tetrahymenidae;g__Tetrahymena;s__Tetrahymena thermophila;
metaerg.pl|172697	k141_47592	2	193	192	-1	No	0	K03386	PRDX2_4, ahpC	peroxiredoxin (alkyl hydroperoxide reductase subunit C) [EC:1.11.1.15]	d__Bacteria;p__Bacteroidota;c__Bacteroidia;o__Bacteroidales;f__UBA932;g__RC9;s__RC9 sp900317845
metaerg.pl|177527	k141_124956	97	714	618	1	No	0	K03386	PRDX2_4, ahpC	peroxiredoxin (alkyl hydroperoxide reductase subunit C) [EC:1.11.1.15]	d__Bacteria;p__Firmicutes_A;c__Clostridia;o__Oscillospirales;f__Acutalibacteraceae;g__UMGS263;s__UMGS263 sp900540535
metaerg.pl|180497	k141_101821	2	571	570	-1	No	0	K03386	PRDX2_4, ahpC	peroxiredoxin (alkyl hydroperoxide reductase subunit C) [EC:1.11.1.15]	d__Bacteria;p__Bacteroidota;c__Bacteroidia;o__Bacteroidales;f__UBA932;g__RC9;s__RC9 sp900319485
metaerg.pl|180962	k141_92433	1	741	741	1	No	0	K03386	PRDX2_4, ahpC	peroxiredoxin (alkyl hydroperoxide reductase subunit C) [EC:1.11.1.15]	unknow
metaerg.pl|181491	k141_96587	112	621	510	1	No	0	K03386	PRDX2_4, ahpC	peroxiredoxin (alkyl hydroperoxide reductase subunit C) [EC:1.11.1.15]	d__Bacteria;p__Bacteroidota;c__Bacteroidia;o__Bacteroidales;f__UBA932;g__RC9;s__RC9 sp900318015
metaerg.pl|182738	k141_144180	525	737	213	1	No	0	K03386	PRDX2_4, ahpC	peroxiredoxin (alkyl hydroperoxide reductase subunit C) [EC:1.11.1.15]	d__Bacteria;p__Bacteroidota;c__Bacteroidia;o__Bacteroidales;f__Muribaculaceae;g__C941;s__C941 sp900318535
metaerg.pl|182638	k141_461024	393	737	345	1	No	0	K03386	PRDX2_4, ahpC	peroxiredoxin (alkyl hydroperoxide reductase subunit C) [EC:1.11.1.15]	d__Bacteria;p__Bacteroidota;c__Bacteroidia;o__Bacteroidales;f__Bacteroidaceae;g__UBA4334;s__UBA4334 sp002342585
metaerg.pl|183244	k141_248922	3	380	378	1	No	0	K03386	PRDX2_4, ahpC	peroxiredoxin (alkyl hydroperoxide reductase subunit C) [EC:1.11.1.15]	d__Bacteria;p__Bacteroidota;c__Bacteroidia;o__Bacteroidales;f__Muribaculaceae;g__C941;s__C941 sp900322135
metaerg.pl|188816	k141_44715	35	727	693	-1	No	0	K03386	PRDX2_4, ahpC	peroxiredoxin (alkyl hydroperoxide reductase subunit C) [EC:1.11.1.15]	d__Bacteria;p__Firmicutes_A;c__Clostridia;o__Lachnospirales;f__Lachnospiraceae;g__Blautia_A;s__Blautia_A sp900540785
metaerg.pl|192901	k141_116983	2	349	348	-1	No	0	K03386	PRDX2_4, ahpC	peroxiredoxin (alkyl hydroperoxide reductase subunit C) [EC:1.11.1.15]	d__Bacteria;p__Bacteroidota;c__Bacteroidia;o__Bacteroidales;f__Bacteroidaceae;g__Prevotella;s__Prevotella ruminicola_A
metaerg.pl|201003	k141_276553	1	534	534	1	No	0	K03386	PRDX2_4, ahpC	peroxiredoxin (alkyl hydroperoxide reductase subunit C) [EC:1.11.1.15]	d__Bacteria;p__Bacteroidota;c__Bacteroidia;o__Bacteroidales;f__Bacteroidaceae;g__Prevotella;s__Prevotella sp900316445
metaerg.pl|208924	k141_132340	256	690	435	-1	No	0	K03386	PRDX2_4, ahpC	peroxiredoxin (alkyl hydroperoxide reductase subunit C) [EC:1.11.1.15]	d__Bacteria;p__Bacteroidota;c__Bacteroidia;o__Bacteroidales;f__F082;g__F082;s__F082 sp900317055
metaerg.pl|210157	k141_310785	134	595	462	1	No	0	K03386	PRDX2_4, ahpC	peroxiredoxin (alkyl hydroperoxide reductase subunit C) [EC:1.11.1.15]	d__Bacteria;p__Actinobacteriota;c__Coriobacteriia;o__Coriobacteriales;f__Eggerthellaceae;g__UBA9715;s__UBA9715 sp003452695
metaerg.pl|209923	k141_315280	149	664	516	-1	No	0	K03386	PRDX2_4, ahpC	peroxiredoxin (alkyl hydroperoxide reductase subunit C) [EC:1.11.1.15]	d__Bacteria;p__Bacteroidota;c__Bacteroidia;o__Bacteroidales;f__WCHB1-69;g__UBA1195;s__UBA1195 sp002309855
metaerg.pl|217899	k141_157086	1	414	414	1	No	0	K03386	PRDX2_4, ahpC	peroxiredoxin (alkyl hydroperoxide reductase subunit C) [EC:1.11.1.15]	d__Archaea;p__Thermoplasmatota;c__Thermoplasmata;o__Methanomassiliicoccales;f__Methanomethylophilaceae;g__RumEn-M2;s__RumEn-M2 sp002502965
metaerg.pl|217682	k141_319779	2	358	357	1	No	0	K03386	PRDX2_4, ahpC	peroxiredoxin (alkyl hydroperoxide reductase subunit C) [EC:1.11.1.15]	d__Bacteria;p__Bacteroidota;c__Bacteroidia;o__Bacteroidales;f__UBA932;g__RC9;s__RC9 sp900318015
metaerg.pl|219895	k141_296125	1	672	672	1	No	0	K03386	PRDX2_4, ahpC	peroxiredoxin (alkyl hydroperoxide reductase subunit C) [EC:1.11.1.15]	d__Bacteria;p__Bacteroidota;c__Bacteroidia;o__Bacteroidales;f__Bacteroidaceae;g__Prevotella;s__Prevotella sp900316475
metaerg.pl|228998	k141_187901	2	451	450	1	No	0	K03386	PRDX2_4, ahpC	peroxiredoxin (alkyl hydroperoxide reductase subunit C) [EC:1.11.1.15]	d__Bacteria;p__Bacteroidota;c__Bacteroidia;o__Bacteroidales;f__F082;g__F082;s__F082 sp900318265
metaerg.pl|233476	k141_161055	89	520	432	1	No	0	K03386	PRDX2_4, ahpC	peroxiredoxin (alkyl hydroperoxide reductase subunit C) [EC:1.11.1.15]	d__Bacteria;p__Bacteroidota;c__Bacteroidia;o__Bacteroidales;f__Bacteroidaceae;g__UBA1179;s__UBA1179 sp900318995
metaerg.pl|246172	k141_361197	32	493	462	-1	No	0	K03386	PRDX2_4, ahpC	peroxiredoxin (alkyl hydroperoxide reductase subunit C) [EC:1.11.1.15]	d__Bacteria;p__Bacteroidota;c__Bacteroidia;o__Bacteroidales;f__UBA3663;g__UBA3663;s__UBA3663 sp900319235
metaerg.pl|248888	k141_191099	3	347	345	-1	No	0	K03386	PRDX2_4, ahpC	peroxiredoxin (alkyl hydroperoxide reductase subunit C) [EC:1.11.1.15]	d__Bacteria;p__Firmicutes_A;c__Clostridia;o__Lachnospirales;f__Lachnospiraceae;g__Enterocloster;s__Enterocloster sp900555045
metaerg.pl|252879	k141_446636	59	520	462	-1	No	0	K03386	PRDX2_4, ahpC	peroxiredoxin (alkyl hydroperoxide reductase subunit C) [EC:1.11.1.15]	d__Archaea;p__Thermoplasmatota;c__Thermoplasmata;o__Methanomassiliicoccales;f__Methanomethylophilaceae;g__ISO4-G1;s__ISO4-G1 sp001563305
metaerg.pl|253633	k141_45261	1	627	627	1	No	0	K03386	PRDX2_4, ahpC	peroxiredoxin (alkyl hydroperoxide reductase subunit C) [EC:1.11.1.15]	d__Bacteria;p__Bacteroidota;c__Bacteroidia;o__Bacteroidales;f__Bacteroidaceae;g__Prevotella;s__Prevotella sp002379425
metaerg.pl|254021	k141_436697	217	627	411	-1	No	0	K03386	PRDX2_4, ahpC	peroxiredoxin (alkyl hydroperoxide reductase subunit C) [EC:1.11.1.15]	d__Bacteria;p__Bacteroidota;c__Bacteroidia;o__Bacteroidales;f__Paludibacteraceae;g__RUG163;s__RUG163 sp900316125
metaerg.pl|256898	k141_95037	144	587	444	1	No	0	K03386	PRDX2_4, ahpC	peroxiredoxin (alkyl hydroperoxide reductase subunit C) [EC:1.11.1.15]	d__Bacteria;p__Bacteroidota;c__Bacteroidia;o__Bacteroidales;f__P3;g__UBA1217;s__UBA1217 sp002309335
metaerg.pl|261482	k141_121774	2	550	549	1	No	0	K03386	PRDX2_4, ahpC	peroxiredoxin (alkyl hydroperoxide reductase subunit C) [EC:1.11.1.15]	d__Bacteria;p__Bacteroidota;c__Bacteroidia;o__Bacteroidales;f__UBA932;g__Bact-11;s__Bact-11 sp002361615
metaerg.pl|262823	k141_400071	2	595	594	1	No	0	K03386	PRDX2_4, ahpC	peroxiredoxin (alkyl hydroperoxide reductase subunit C) [EC:1.11.1.15]	d__Bacteria;p__Bacteroidota;c__Bacteroidia;o__Bacteroidales;f__F082;g__F082;s__F082 sp002310075
metaerg.pl|267057	k141_411112	1	612	612	-1	No	0	K03386	PRDX2_4, ahpC	peroxiredoxin (alkyl hydroperoxide reductase subunit C) [EC:1.11.1.15]	d__Archaea;p__Thermoplasmatota;c__Thermoplasmata;o__Methanomassiliicoccales;f__Methanomethylophilaceae;g__Methanomethylophilus;s__Methanomethylophilus sp002503545
metaerg.pl|268176	k141_450715	271	609	339	1	No	0	K03386	PRDX2_4, ahpC	peroxiredoxin (alkyl hydroperoxide reductase subunit C) [EC:1.11.1.15]	d__Bacteria;p__Bacteroidota;c__Bacteroidia;o__Bacteroidales;f__UBA932;g__Bact-11;s__Bact-11 sp001602845
metaerg.pl|269298	k141_469531	2	520	519	1	No	0	K03386	PRDX2_4, ahpC	peroxiredoxin (alkyl hydroperoxide reductase subunit C) [EC:1.11.1.15]	d__Bacteria;p__Bacteroidota;c__Bacteroidia;o__Bacteroidales;f__UBA932;g__RC9;s__RC9 sp900320795
metaerg.pl|269091	k141_360587	260	610	351	-1	No	0	K03386	PRDX2_4, ahpC	peroxiredoxin (alkyl hydroperoxide reductase subunit C) [EC:1.11.1.15]	d__Bacteria;p__Bacteroidota;c__Bacteroidia;o__Bacteroidales;f__Bacteroidaceae;g__Prevotella;s__Prevotella sp900314995
metaerg.pl|275213	k141_245878	109	564	456	1	No	0	K03386	PRDX2_4, ahpC	peroxiredoxin (alkyl hydroperoxide reductase subunit C) [EC:1.11.1.15]	d__Bacteria;p__Firmicutes_A;c__Clostridia;o__Oscillospirales;f__Acutalibacteraceae;g__RUG762;s__RUG762 sp900317765
metaerg.pl|275647	k141_180759	210	602	393	1	No	0	K03386	PRDX2_4, ahpC	peroxiredoxin (alkyl hydroperoxide reductase subunit C) [EC:1.11.1.15]	d__Bacteria;p__Bacteroidota;c__Bacteroidia;o__Bacteroidales;f__Bacteroidaceae;g__UBA1179;s__UBA1179 sp002310015
metaerg.pl|279776	k141_71426	3	446	444	1	No	0	K03386	PRDX2_4, ahpC	peroxiredoxin (alkyl hydroperoxide reductase subunit C) [EC:1.11.1.15]	d__Bacteria;p__Bacteroidota;c__Bacteroidia;o__Bacteroidales;f__F082;g__F082;s__F082 sp002310075
metaerg.pl|281090	k141_360485	92	547	456	-1	No	0	K03386	PRDX2_4, ahpC	peroxiredoxin (alkyl hydroperoxide reductase subunit C) [EC:1.11.1.15]	d__Bacteria;p__Bacteroidota;c__Bacteroidia;o__Bacteroidales;f__UBA932;g__RC9;s__RC9 sp900320365
metaerg.pl|283514	k141_38763	1	282	282	-1	No	0	K03386	PRDX2_4, ahpC	peroxiredoxin (alkyl hydroperoxide reductase subunit C) [EC:1.11.1.15]	d__Bacteria;p__Bacteroidota;c__Bacteroidia;o__Bacteroidales;f__Bacteroidaceae;g__Prevotella;s__Prevotella sp900316445
metaerg.pl|285883	k141_53639	1	255	255	1	No	0	K03386	PRDX2_4, ahpC	peroxiredoxin (alkyl hydroperoxide reductase subunit C) [EC:1.11.1.15]	d__Bacteria;p__Bacteroidota;c__Bacteroidia;o__Bacteroidales;f__Bacteroidaceae;g__Prevotella;s__Prevotella sp900318555
metaerg.pl|288474	k141_330859	2	433	432	1	No	0	K03386	PRDX2_4, ahpC	peroxiredoxin (alkyl hydroperoxide reductase subunit C) [EC:1.11.1.15]	d__Bacteria;p__Bacteroidota;c__Bacteroidia;o__Bacteroidales;f__Bacteroidaceae;g__Prevotella;s__Prevotella ruminicola
metaerg.pl|289026	k141_269237	3	290	288	-1	No	0	K03386	PRDX2_4, ahpC	peroxiredoxin (alkyl hydroperoxide reductase subunit C) [EC:1.11.1.15]	d__Archaea;p__Thermoplasmatota;c__Thermoplasmata;o__Methanomassiliicoccales;f__Methanomethylophilaceae;g__MX-02;s__MX-02 sp006954405
metaerg.pl|312141	k141_79655	3	566	564	1	No	0	K03386	PRDX2_4, ahpC	peroxiredoxin (alkyl hydroperoxide reductase subunit C) [EC:1.11.1.15]	d__Bacteria;p__Bacteroidota;c__Bacteroidia;o__Bacteroidales;f__Bacteroidaceae;g__UBA1179;s__UBA1179 sp900319225
metaerg.pl|315071	k141_390810	2	505	504	1	No	0	K03386	PRDX2_4, ahpC	peroxiredoxin (alkyl hydroperoxide reductase subunit C) [EC:1.11.1.15]	d__Bacteria;p__Bacteroidota;c__Bacteroidia;o__Bacteroidales;f__F082;g__F082;s__F082 sp900321315
metaerg.pl|317107	k141_304597	1	519	519	1	No	0	K03386	PRDX2_4, ahpC	peroxiredoxin (alkyl hydroperoxide reductase subunit C) [EC:1.11.1.15]	d__Bacteria;p__Bacteroidota;c__Bacteroidia;o__Bacteroidales;f__UBA932;g__RC9;s__RC9 sp900316525
metaerg.pl|319787	k141_298470	146	559	414	-1	No	0	K03386	PRDX2_4, ahpC	peroxiredoxin (alkyl hydroperoxide reductase subunit C) [EC:1.11.1.15]	d__Bacteria;p__Bacteroidota;c__Bacteroidia;o__Bacteroidales;f__UBA932;g__RC9;s__RC9 sp900316525
metaerg.pl|321585	k141_397821	230	559	330	1	No	0	K03386	PRDX2_4, ahpC	peroxiredoxin (alkyl hydroperoxide reductase subunit C) [EC:1.11.1.15]	d__Bacteria;p__Bacteroidota;c__Bacteroidia;o__Bacteroidales;f__UBA932;g__RC9;s__RC9 sp900316525
metaerg.pl|323610	k141_373075	2	529	528	1	No	0	K03386	PRDX2_4, ahpC	peroxiredoxin (alkyl hydroperoxide reductase subunit C) [EC:1.11.1.15]	d__Bacteria;p__Firmicutes_A;c__Clostridia_A;o__Christensenellales;f__CAG-138;g__PeH17;s__PeH17 sp002309375
metaerg.pl|322810	k141_84853	324	557	234	1	No	0	K03386	PRDX2_4, ahpC	peroxiredoxin (alkyl hydroperoxide reductase subunit C) [EC:1.11.1.15]	d__Bacteria;p__Firmicutes_A;c__Clostridia;o__Oscillospirales;f__Oscillospiraceae;g__Lawsonibacter;s__Lawsonibacter sp000177015
metaerg.pl|328110	k141_362106	2	553	552	-1	No	0	K03386	PRDX2_4, ahpC	peroxiredoxin (alkyl hydroperoxide reductase subunit C) [EC:1.11.1.15]	d__Bacteria;p__Bacteroidota;c__Bacteroidia;o__Bacteroidales;f__Bacteroidaceae;g__Prevotella;s__Prevotella sp900316445
metaerg.pl|335729	k141_408381	92	547	456	-1	No	0	K03386	PRDX2_4, ahpC	peroxiredoxin (alkyl hydroperoxide reductase subunit C) [EC:1.11.1.15]	unknow
metaerg.pl|335384	k141_37471	2	496	495	1	No	0	K03386	PRDX2_4, ahpC	peroxiredoxin (alkyl hydroperoxide reductase subunit C) [EC:1.11.1.15]	d__Bacteria;p__Firmicutes_A;c__Clostridia;o__Lachnospirales;f__Lachnospiraceae;g__Acetatifactor;s__Acetatifactor sp900320485
metaerg.pl|338480	k141_14375	2	544	543	1	No	0	K03386	PRDX2_4, ahpC	peroxiredoxin (alkyl hydroperoxide reductase subunit C) [EC:1.11.1.15]	d__Bacteria;p__Firmicutes_C;c__Negativicutes;o__Acidaminococcales;f__Acidaminococcaceae;g__Succiniclasticum;s__Succiniclasticum sp900315925
metaerg.pl|345364	k141_82048	255	539	285	1	No	0	K03386	PRDX2_4, ahpC	peroxiredoxin (alkyl hydroperoxide reductase subunit C) [EC:1.11.1.15]	d__Bacteria;p__Bacteroidota;c__Bacteroidia;o__Bacteroidales;f__UBA932;g__RC9;s__RC9 sp900316245
metaerg.pl|350545	k141_208844	1	315	315	-1	No	0	K03386	PRDX2_4, ahpC	peroxiredoxin (alkyl hydroperoxide reductase subunit C) [EC:1.11.1.15]	d__Bacteria;p__Bacteroidota;c__Bacteroidia;o__Bacteroidales;f__Bacteroidaceae;g__Alloprevotella;s__Alloprevotella sp900321445
metaerg.pl|359321	k141_164414	2	355	354	-1	No	0	K03386	PRDX2_4, ahpC	peroxiredoxin (alkyl hydroperoxide reductase subunit C) [EC:1.11.1.15]	d__Bacteria;p__Bacteroidota;c__Bacteroidia;o__Bacteroidales;f__Bacteroidaceae;g__Alloprevotella;s__Alloprevotella sp900321445
metaerg.pl|361395	k141_5646	3	527	525	1	No	0	K03386	PRDX2_4, ahpC	peroxiredoxin (alkyl hydroperoxide reductase subunit C) [EC:1.11.1.15]	d__Bacteria;p__Bacteroidota;c__Bacteroidia;o__Bacteroidales;f__Bacteroidaceae;g__Prevotella;s__Prevotella sp900315525
metaerg.pl|369364	k141_135876	3	521	519	1	No	0	K03386	PRDX2_4, ahpC	peroxiredoxin (alkyl hydroperoxide reductase subunit C) [EC:1.11.1.15]	d__Bacteria;p__Bacteroidota;c__Bacteroidia;o__Bacteroidales;f__Bacteroidaceae;g__Prevotella;s__Prevotella sp900318555
metaerg.pl|374826	k141_422565	121	516	396	-1	No	0	K03386	PRDX2_4, ahpC	peroxiredoxin (alkyl hydroperoxide reductase subunit C) [EC:1.11.1.15]	d__Bacteria;p__Fibrobacterota;c__Fibrobacteria;o__Fibrobacterales;f__Fibrobacteraceae;g__Fibrobacter;s__Fibrobacter sp002210295
metaerg.pl|392438	k141_456758	16	465	450	-1	No	0	K03386	PRDX2_4, ahpC	peroxiredoxin (alkyl hydroperoxide reductase subunit C) [EC:1.11.1.15]	d__Bacteria;p__Bacteroidota;c__Bacteroidia;o__Bacteroidales;f__Bacteroidaceae;g__Prevotella;s__Prevotella sp900316445
metaerg.pl|02870	k141_287987	4304	4807	504	-1	No	0	K03386	PRDX2_4, ahpC	peroxiredoxin (alkyl hydroperoxide reductase subunit C) [EC:1.11.1.15]	d__Bacteria;p__Bacteroidota;c__Bacteroidia;o__Bacteroidales;f__F082;g__F082;s__F082 sp900317155
metaerg.pl|03163	k141_194618	546	1040	495	-1	No	0	K03386	PRDX2_4, ahpC	peroxiredoxin (alkyl hydroperoxide reductase subunit C) [EC:1.11.1.15]	d__Bacteria;p__Bacteroidota;c__Bacteroidia;o__Bacteroidales;f__F082;g__F082;s__F082 sp900318085
metaerg.pl|03313	k141_151474	2290	2850	561	-1	No	0	K03386	PRDX2_4, ahpC	peroxiredoxin (alkyl hydroperoxide reductase subunit C) [EC:1.11.1.15]	d__Bacteria;p__Bacteroidota;c__Bacteroidia;o__Bacteroidales;f__UBA932;g__Bact-11;s__Bact-11 sp002361615
metaerg.pl|04410	k141_274631	4966	5421	456	-1	No	0	K03386	PRDX2_4, ahpC	peroxiredoxin (alkyl hydroperoxide reductase subunit C) [EC:1.11.1.15]	d__Bacteria;p__Firmicutes_A;c__Clostridia_A;o__Christensenellales;f__CAG-74;g__UBA4263;s__UBA4263 sp002395225
metaerg.pl|04805	k141_111077	2409	3245	837	1	No	0	K03386	PRDX2_4, ahpC	peroxiredoxin (alkyl hydroperoxide reductase subunit C) [EC:1.11.1.15]	d__Bacteria;p__Bacteroidota;c__Bacteroidia;o__Bacteroidales;f__F082;g__F082;s__F082 sp900317055
metaerg.pl|08470	k141_190821	1102	1554	453	-1	No	0	K03386	PRDX2_4, ahpC	peroxiredoxin (alkyl hydroperoxide reductase subunit C) [EC:1.11.1.15]	d__Bacteria;p__Bacteroidota;c__Bacteroidia;o__Bacteroidales;f__UBA932;g__Bact-11;s__Bact-11 sp002361615
metaerg.pl|08611	k141_48964	331	783	453	1	No	0	K03386	PRDX2_4, ahpC	peroxiredoxin (alkyl hydroperoxide reductase subunit C) [EC:1.11.1.15]	d__Bacteria;p__Bacteroidota;c__Bacteroidia;o__Bacteroidales;f__Bacteroidaceae;g__UBA4334;s__UBA4334 sp900316505
metaerg.pl|10474	k141_59892	1637	2725	1089	-1	No	0	K03386	PRDX2_4, ahpC	peroxiredoxin (alkyl hydroperoxide reductase subunit C) [EC:1.11.1.15]	d__Bacteria;p__Bacteroidota;c__Bacteroidia;o__Bacteroidales;f__F082;g__F082;s__F082 sp900317155
metaerg.pl|10620	k141_234251	718	1719	1002	-1	No	0	K03386	PRDX2_4, ahpC	peroxiredoxin (alkyl hydroperoxide reductase subunit C) [EC:1.11.1.15]	d__Bacteria;p__Bacteroidota;c__Bacteroidia;o__Bacteroidales;f__Bacteroidaceae;g__UBA2918;s__UBA2918 sp900313715
metaerg.pl|17129	k141_10896	1568	2026	459	-1	No	0	K03386	PRDX2_4, ahpC	peroxiredoxin (alkyl hydroperoxide reductase subunit C) [EC:1.11.1.15]	d__Bacteria;p__Firmicutes_A;c__Clostridia_A;o__Christensenellales;f__CAG-74;g__UBA2862;s__UBA2862 sp002350605
metaerg.pl|19014	k141_212576	219	1331	1113	1	No	0	K03386	PRDX2_4, ahpC	peroxiredoxin (alkyl hydroperoxide reductase subunit C) [EC:1.11.1.15]	d__Bacteria;p__Bacteroidota;c__Bacteroidia;o__Bacteroidales;f__UBA932;g__RC9;s__RC9 sp002361625
metaerg.pl|21466	k141_193901	1542	1745	204	1	No	0	K03386	PRDX2_4, ahpC	peroxiredoxin (alkyl hydroperoxide reductase subunit C) [EC:1.11.1.15]	d__Bacteria;p__Bacteroidota;c__Bacteroidia;o__Bacteroidales;f__F082;g__F082;s__F082 sp900318265
metaerg.pl|21498	k141_146162	1	1236	1236	1	No	0	K03386	PRDX2_4, ahpC	peroxiredoxin (alkyl hydroperoxide reductase subunit C) [EC:1.11.1.15]	d__Bacteria;p__Bacteroidota;c__Bacteroidia;o__Bacteroidales;f__Bacteroidaceae;g__Prevotella;s__Prevotella sp900316445
metaerg.pl|27280	k141_18030	384	833	450	1	No	0	K03386	PRDX2_4, ahpC	peroxiredoxin (alkyl hydroperoxide reductase subunit C) [EC:1.11.1.15]	d__Bacteria;p__Bacteroidota;c__Bacteroidia;o__Bacteroidales;f__P3;g__UBA1217;s__UBA1217 sp002309335
metaerg.pl|27804	k141_266951	3	266	264	-1	No	0	K03386	PRDX2_4, ahpC	peroxiredoxin (alkyl hydroperoxide reductase subunit C) [EC:1.11.1.15]	d__Bacteria;p__Bacteroidota;c__Bacteroidia;o__Bacteroidales;f__F082;g__F082;s__F082 sp900317155
metaerg.pl|29700	k141_151286	285	794	510	1	No	0	K03386	PRDX2_4, ahpC	peroxiredoxin (alkyl hydroperoxide reductase subunit C) [EC:1.11.1.15]	d__Bacteria;p__Bacteroidota;c__Bacteroidia;o__Bacteroidales;f__UBA932;g__RC9;s__RC9 sp900316955
metaerg.pl|33170	k141_299972	1	339	339	1	No	0	K03386	PRDX2_4, ahpC	peroxiredoxin (alkyl hydroperoxide reductase subunit C) [EC:1.11.1.15]	d__Bacteria;p__Bacteroidota;c__Bacteroidia;o__Bacteroidales;f__P3;g__UBA1217;s__UBA1217 sp002309335
metaerg.pl|35130	k141_237712	2	391	390	1	No	0	K03386	PRDX2_4, ahpC	peroxiredoxin (alkyl hydroperoxide reductase subunit C) [EC:1.11.1.15]	d__Bacteria;p__Bacteroidota;c__Bacteroidia;o__Bacteroidales;f__UBA932;g__Bact-11;s__Bact-11 sp001602845
metaerg.pl|38817	k141_34112	129	581	453	1	No	0	K03386	PRDX2_4, ahpC	peroxiredoxin (alkyl hydroperoxide reductase subunit C) [EC:1.11.1.15]	d__Bacteria;p__Bacteroidota;c__Bacteroidia;o__Bacteroidales;f__Bacteroidaceae;g__Prevotella;s__Prevotella sp900316265
metaerg.pl|39832	k141_57880	576	1166	591	1	No	0	K03386	PRDX2_4, ahpC	peroxiredoxin (alkyl hydroperoxide reductase subunit C) [EC:1.11.1.15]	d__Bacteria;p__Bacteroidota;c__Bacteroidia;o__Bacteroidales;f__UBA932;g__RC9;s__RC9 sp900320795
metaerg.pl|43700	k141_131726	3	311	309	1	No	0	K03386	PRDX2_4, ahpC	peroxiredoxin (alkyl hydroperoxide reductase subunit C) [EC:1.11.1.15]	d__Bacteria;p__Bacteroidota;c__Bacteroidia;o__Bacteroidales;f__Muribaculaceae;g__C941;s__C941 sp900318645
metaerg.pl|45799	k141_101982	503	1138	636	1	No	0	K03386	PRDX2_4, ahpC	peroxiredoxin (alkyl hydroperoxide reductase subunit C) [EC:1.11.1.15]	d__Bacteria;p__Firmicutes_A;c__Clostridia_A;o__Christensenellales;f__CAG-74;g__GCA-900199385;s__GCA-900199385 sp900318145
metaerg.pl|48630	k141_273401	3	1103	1101	-1	No	0	K03386	PRDX2_4, ahpC	peroxiredoxin (alkyl hydroperoxide reductase subunit C) [EC:1.11.1.15]	d__Bacteria;p__Firmicutes_C;c__Negativicutes;o__Acidaminococcales;f__Acidaminococcaceae;g__Succiniclasticum;s__Succiniclasticum sp900315925
metaerg.pl|53877	k141_311990	186	1046	861	-1	No	0	K03386	PRDX2_4, ahpC	peroxiredoxin (alkyl hydroperoxide reductase subunit C) [EC:1.11.1.15]	d__Eukaryota;no__Alveolata;no__Ciliophora;c__Oligohymenophorea;o__Hymenostomatida;no__Tetrahymenina;f__Tetrahymenidae;g__Tetrahymena;s__Tetrahymena thermophila;
metaerg.pl|57467	k141_201864	376	819	444	-1	No	0	K03386	PRDX2_4, ahpC	peroxiredoxin (alkyl hydroperoxide reductase subunit C) [EC:1.11.1.15]	d__Bacteria;p__Bacteroidota;c__Bacteroidia;o__Bacteroidales;f__F082;g__F082;s__F082 sp900318265
metaerg.pl|65332	k141_183902	274	861	588	-1	No	0	K03386	PRDX2_4, ahpC	peroxiredoxin (alkyl hydroperoxide reductase subunit C) [EC:1.11.1.15]	d__Bacteria;p__Bacteroidota;c__Bacteroidia;o__Bacteroidales;f__UBA932;g__RC9;s__RC9 sp900319485
metaerg.pl|65602	k141_295617	2	715	714	1	No	0	K03386	PRDX2_4, ahpC	peroxiredoxin (alkyl hydroperoxide reductase subunit C) [EC:1.11.1.15]	d__Eukaryota;no__Alveolata;no__Ciliophora;c__Oligohymenophorea;o__Hymenostomatida;no__Tetrahymenina;f__Tetrahymenidae;g__Tetrahymena;s__Tetrahymena thermophila;
metaerg.pl|75591	k141_49376	2	889	888	1	No	0	K03386	PRDX2_4, ahpC	peroxiredoxin (alkyl hydroperoxide reductase subunit C) [EC:1.11.1.15]	d__Bacteria;p__Bacteroidota;c__Bacteroidia;o__Bacteroidales;f__WCHB1-69;g__F23-D06;s__F23-D06 sp900319925
metaerg.pl|80347	k141_112450	2	352	351	-1	No	0	K03386	PRDX2_4, ahpC	peroxiredoxin (alkyl hydroperoxide reductase subunit C) [EC:1.11.1.15]	d__Bacteria;p__Fibrobacterota;c__Fibrobacteria;o__Fibrobacterales;f__Fibrobacteraceae;g__Fibrobacter;s__Fibrobacter sp900143015
metaerg.pl|80680	k141_178191	2	343	342	1	No	0	K03386	PRDX2_4, ahpC	peroxiredoxin (alkyl hydroperoxide reductase subunit C) [EC:1.11.1.15]	d__Bacteria;p__Bacteroidota;c__Bacteroidia;o__Bacteroidales;f__Bacteroidaceae;g__UBA1179;s__UBA1179 sp002310015
metaerg.pl|82408	k141_249307	84	587	504	-1	No	0	K03386	PRDX2_4, ahpC	peroxiredoxin (alkyl hydroperoxide reductase subunit C) [EC:1.11.1.15]	d__Bacteria;p__Bacteroidota;c__Bacteroidia;o__Bacteroidales;f__F082;g__F082;s__F082 sp001543395
metaerg.pl|87794	k141_10030	126	629	504	1	No	0	K03386	PRDX2_4, ahpC	peroxiredoxin (alkyl hydroperoxide reductase subunit C) [EC:1.11.1.15]	d__Bacteria;p__Bacteroidota;c__Bacteroidia;o__Bacteroidales;f__F082;g__F082;s__F082 sp001543395
metaerg.pl|87577	k141_61058	27	479	453	1	No	0	K03386	PRDX2_4, ahpC	peroxiredoxin (alkyl hydroperoxide reductase subunit C) [EC:1.11.1.15]	d__Bacteria;p__Bacteroidota;c__Bacteroidia;o__Bacteroidales;f__Bacteroidaceae;g__UBA2918;s__UBA2918 sp900313715
metaerg.pl|95306	k141_23141	534	794	261	1	No	0	K03386	PRDX2_4, ahpC	peroxiredoxin (alkyl hydroperoxide reductase subunit C) [EC:1.11.1.15]	d__Bacteria;p__Bacteroidota;c__Bacteroidia;o__Bacteroidales;f__F082;g__F082;s__F082 sp900318465
metaerg.pl|96686	k141_69524	1	387	387	1	No	0	K03386	PRDX2_4, ahpC	peroxiredoxin (alkyl hydroperoxide reductase subunit C) [EC:1.11.1.15]	unknow
metaerg.pl|101395	k141_125960	2	412	411	1	No	0	K03386	PRDX2_4, ahpC	peroxiredoxin (alkyl hydroperoxide reductase subunit C) [EC:1.11.1.15]	d__Bacteria;p__Bacteroidota;c__Bacteroidia;o__Bacteroidales;f__Bacteroidaceae;g__Prevotella;s__Prevotella sp900314715
metaerg.pl|103776	k141_38620	2	763	762	1	No	0	K03386	PRDX2_4, ahpC	peroxiredoxin (alkyl hydroperoxide reductase subunit C) [EC:1.11.1.15]	d__Bacteria;p__Fibrobacterota;c__Fibrobacteria;o__Fibrobacterales;f__Fibrobacteraceae;g__Fibrobacter;s__Fibrobacter elongatus
metaerg.pl|106718	k141_300538	128	754	627	-1	No	0	K03386	PRDX2_4, ahpC	peroxiredoxin (alkyl hydroperoxide reductase subunit C) [EC:1.11.1.15]	d__Bacteria;p__Bacteroidota;c__Bacteroidia;o__Bacteroidales;f__Bacteroidaceae;g__Prevotella;s__Prevotella sp900316475
metaerg.pl|110150	k141_170238	1	270	270	1	No	0	K03386	PRDX2_4, ahpC	peroxiredoxin (alkyl hydroperoxide reductase subunit C) [EC:1.11.1.15]	d__Bacteria;p__Firmicutes_A;c__Clostridia;o__Lachnospirales;f__Lachnospiraceae;g__UBA629;s__UBA629 sp900316665
metaerg.pl|110002	k141_97327	2	439	438	1	No	0	K03386	PRDX2_4, ahpC	peroxiredoxin (alkyl hydroperoxide reductase subunit C) [EC:1.11.1.15]	d__Bacteria;p__Bacteroidota;c__Bacteroidia;o__Bacteroidales;f__F082;g__F082;s__F082 sp900317155
metaerg.pl|111838	k141_156325	102	677	576	1	No	0	K03386	PRDX2_4, ahpC	peroxiredoxin (alkyl hydroperoxide reductase subunit C) [EC:1.11.1.15]	d__Bacteria;p__Bacteroidota;c__Bacteroidia;o__Bacteroidales;f__UBA932;g__Bact-11;s__Bact-11 sp002361615
metaerg.pl|118978	k141_156077	2	388	387	1	No	0	K03386	PRDX2_4, ahpC	peroxiredoxin (alkyl hydroperoxide reductase subunit C) [EC:1.11.1.15]	d__Bacteria;p__Firmicutes_A;c__Clostridia;o__Oscillospirales;f__Butyricicoccaceae;g__Agathobaculum;s__Agathobaculum sp900557315
metaerg.pl|125339	k141_79887	1	438	438	1	No	0	K03386	PRDX2_4, ahpC	peroxiredoxin (alkyl hydroperoxide reductase subunit C) [EC:1.11.1.15]	d__Bacteria;p__Bacteroidota;c__Bacteroidia;o__Bacteroidales;f__Bacteroidaceae;g__Prevotella;s__Prevotella sp002393705
metaerg.pl|125964	k141_89780	162	650	489	1	No	0	K03386	PRDX2_4, ahpC	peroxiredoxin (alkyl hydroperoxide reductase subunit C) [EC:1.11.1.15]	d__Bacteria;p__Bacteroidota;c__Bacteroidia;o__Bacteroidales;f__UBA932;g__RC9;s__RC9 sp900316955
metaerg.pl|129734	k141_107583	3	260	258	-1	No	0	K03386	PRDX2_4, ahpC	peroxiredoxin (alkyl hydroperoxide reductase subunit C) [EC:1.11.1.15]	d__Bacteria;p__Bacteroidota;c__Bacteroidia;o__Bacteroidales;f__UBA932;g__RC9;s__RC9 sp002373715
metaerg.pl|132307	k141_163639	2	682	681	1	No	0	K03386	PRDX2_4, ahpC	peroxiredoxin (alkyl hydroperoxide reductase subunit C) [EC:1.11.1.15]	unknow
metaerg.pl|133185	k141_85853	399	680	282	-1	No	0	K03386	PRDX2_4, ahpC	peroxiredoxin (alkyl hydroperoxide reductase subunit C) [EC:1.11.1.15]	d__Bacteria;p__Bacteroidota;c__Bacteroidia;o__Bacteroidales;f__F082;g__F082;s__F082 sp900318265
metaerg.pl|134990	k141_168568	2	676	675	1	No	0	K03386	PRDX2_4, ahpC	peroxiredoxin (alkyl hydroperoxide reductase subunit C) [EC:1.11.1.15]	d__Bacteria;p__Bacteroidota;c__Bacteroidia;o__Bacteroidales;f__Bacteroidaceae;g__Prevotella;s__Prevotella sp900315745
metaerg.pl|136666	k141_262733	470	673	204	1	No	0	K03386	PRDX2_4, ahpC	peroxiredoxin (alkyl hydroperoxide reductase subunit C) [EC:1.11.1.15]	d__Bacteria;p__Bacteroidota;c__Bacteroidia;o__Bacteroidales;f__UBA932;g__RC9;s__RC9 sp900316525
metaerg.pl|142542	k141_94174	2	661	660	-1	No	0	K03386	PRDX2_4, ahpC	peroxiredoxin (alkyl hydroperoxide reductase subunit C) [EC:1.11.1.15]	d__Eukaryota;no__Alveolata;no__Ciliophora;c__Oligohymenophorea;o__Hymenostomatida;no__Tetrahymenina;f__Tetrahymenidae;g__Tetrahymena;s__Tetrahymena thermophila;
metaerg.pl|166874	k141_192132	308	613	306	-1	No	0	K03386	PRDX2_4, ahpC	peroxiredoxin (alkyl hydroperoxide reductase subunit C) [EC:1.11.1.15]	d__Bacteria;p__Bacteroidota;c__Bacteroidia;o__Bacteroidales;f__F082;g__F082;s__F082 sp900315175
metaerg.pl|174717	k141_304246	2	601	600	-1	No	0	K03386	PRDX2_4, ahpC	peroxiredoxin (alkyl hydroperoxide reductase subunit C) [EC:1.11.1.15]	d__Bacteria;p__Bacteroidota;c__Bacteroidia;o__Bacteroidales;f__F082;g__F082;s__F082 sp002311655
metaerg.pl|174869	k141_253674	301	600	300	1	No	0	K03386	PRDX2_4, ahpC	peroxiredoxin (alkyl hydroperoxide reductase subunit C) [EC:1.11.1.15]	d__Bacteria;p__Bacteroidota;c__Bacteroidia;o__Bacteroidales;f__UBA932;g__RC9;s__RC9 sp900316525
metaerg.pl|174883	k141_87641	1	600	600	1	No	0	K03386	PRDX2_4, ahpC	peroxiredoxin (alkyl hydroperoxide reductase subunit C) [EC:1.11.1.15]	d__Bacteria;p__Bacteroidota;c__Bacteroidia;o__Bacteroidales;f__F082;g__F082;s__F082 sp900317155
metaerg.pl|182392	k141_287912	3	356	354	1	No	0	K03386	PRDX2_4, ahpC	peroxiredoxin (alkyl hydroperoxide reductase subunit C) [EC:1.11.1.15]	d__Bacteria;p__Bacteroidota;c__Bacteroidia;o__Bacteroidales;f__Bacteroidaceae;g__Phocaeicola;s__Phocaeicola coprophilus
metaerg.pl|183513	k141_278301	147	587	441	1	No	0	K03386	PRDX2_4, ahpC	peroxiredoxin (alkyl hydroperoxide reductase subunit C) [EC:1.11.1.15]	d__Bacteria;p__Bacteroidota;c__Bacteroidia;o__Bacteroidales;f__WCHB1-69;g__F23-D06;s__F23-D06 sp900315245
metaerg.pl|184317	k141_47546	3	389	387	-1	No	0	K03386	PRDX2_4, ahpC	peroxiredoxin (alkyl hydroperoxide reductase subunit C) [EC:1.11.1.15]	d__Bacteria;p__Bacteroidota;c__Bacteroidia;o__Bacteroidales;f__Muribaculaceae;g__C941;s__C941 sp900317835
metaerg.pl|185261	k141_208397	2	514	513	-1	No	0	K03386	PRDX2_4, ahpC	peroxiredoxin (alkyl hydroperoxide reductase subunit C) [EC:1.11.1.15]	d__Bacteria;p__Fibrobacterota;c__Fibrobacteria;o__Fibrobacterales;f__Fibrobacteraceae;g__Fibrobacter;s__Fibrobacter sp900142545
metaerg.pl|190356	k141_227574	142	576	435	1	No	0	K03386	PRDX2_4, ahpC	peroxiredoxin (alkyl hydroperoxide reductase subunit C) [EC:1.11.1.15]	d__Bacteria;p__Firmicutes_A;c__Clostridia;o__Tissierellales;f__Sedimentibacteraceae;g__UBA1535;s__UBA1535 sp002396645
metaerg.pl|198467	k141_119307	73	564	492	1	No	0	K03386	PRDX2_4, ahpC	peroxiredoxin (alkyl hydroperoxide reductase subunit C) [EC:1.11.1.15]	d__Bacteria;p__Verrucomicrobiota;c__Verrucomicrobiae;o__Pedosphaerales;f__UBA1412;g__UBA1412;s__UBA1412 sp002308515
metaerg.pl|198973	k141_76104	1	408	408	1	No	0	K03386	PRDX2_4, ahpC	peroxiredoxin (alkyl hydroperoxide reductase subunit C) [EC:1.11.1.15]	d__Bacteria;p__Bacteroidota;c__Bacteroidia;o__Bacteroidales;f__Bacteroidaceae;g__Prevotella;s__Prevotella sp900316445
metaerg.pl|200924	k141_107951	2	373	372	1	No	0	K03386	PRDX2_4, ahpC	peroxiredoxin (alkyl hydroperoxide reductase subunit C) [EC:1.11.1.15]	d__Bacteria;p__Firmicutes_G;c__Limnochordia;o__DTU010;f__DTU010;g__UBA3910;s__UBA3910 sp002391465
metaerg.pl|201727	k141_95105	281	562	282	1	No	0	K03386	PRDX2_4, ahpC	peroxiredoxin (alkyl hydroperoxide reductase subunit C) [EC:1.11.1.15]	d__Bacteria;p__Firmicutes_A;c__Clostridia;o__Lachnospirales;f__Lachnospiraceae;g__Enterocloster;s__Enterocloster sp900555045
metaerg.pl|203080	k141_188035	1	558	558	-1	No	0	K03386	PRDX2_4, ahpC	peroxiredoxin (alkyl hydroperoxide reductase subunit C) [EC:1.11.1.15]	d__Bacteria;p__Bacteroidota;c__Bacteroidia;o__Bacteroidales;f__Bacteroidaceae;g__Prevotella;s__Prevotella sp900319305
metaerg.pl|214307	k141_289578	108	530	423	-1	No	0	K03386	PRDX2_4, ahpC	peroxiredoxin (alkyl hydroperoxide reductase subunit C) [EC:1.11.1.15]	d__Bacteria;p__Bacteroidota;c__Bacteroidia;o__Bacteroidales;f__Bacteroidaceae;g__UBA1179;s__UBA1179 sp002310015
metaerg.pl|220874	k141_309005	3	371	369	1	No	0	K03386	PRDX2_4, ahpC	peroxiredoxin (alkyl hydroperoxide reductase subunit C) [EC:1.11.1.15]	d__Bacteria;p__Bacteroidota;c__Bacteroidia;o__Bacteroidales;f__WCHB1-69;g__F23-D06;s__F23-D06 sp900317715
metaerg.pl|233658	k141_212077	2	298	297	1	No	0	K03386	PRDX2_4, ahpC	peroxiredoxin (alkyl hydroperoxide reductase subunit C) [EC:1.11.1.15]	d__Bacteria;p__Firmicutes_A;c__Clostridia;o__Lachnospirales;f__Lachnospiraceae;g__Acetatifactor;s__Acetatifactor sp900320485
metaerg.pl|237991	k141_289423	2	520	519	-1	No	0	K03386	PRDX2_4, ahpC	peroxiredoxin (alkyl hydroperoxide reductase subunit C) [EC:1.11.1.15]	d__Bacteria;p__Bacteroidota;c__Bacteroidia;o__Bacteroidales;f__Bacteroidaceae;g__Prevotella;s__Prevotella sp900319305
metaerg.pl|240838	k141_299536	42	518	477	-1	No	0	K03386	PRDX2_4, ahpC	peroxiredoxin (alkyl hydroperoxide reductase subunit C) [EC:1.11.1.15]	d__Bacteria;p__Verrucomicrobiota;c__Kiritimatiellae;o__LD1-PB3;f__Lenti-01;g__Lenti-01;s__Lenti-01 sp002347655
metaerg.pl|255005	k141_121167	186	503	318	1	No	0	K03386	PRDX2_4, ahpC	peroxiredoxin (alkyl hydroperoxide reductase subunit C) [EC:1.11.1.15]	d__Bacteria;p__Firmicutes_A;c__Clostridia;o__Oscillospirales;f__Acutalibacteraceae;g__Ruminococcus_E;s__Ruminococcus_E sp900316385
metaerg.pl|259713	k141_176262	86	499	414	1	No	0	K03386	PRDX2_4, ahpC	peroxiredoxin (alkyl hydroperoxide reductase subunit C) [EC:1.11.1.15]	d__Bacteria;p__Firmicutes_A;c__Clostridia_A;o__Christensenellales;f__CAG-74;g__GCA-900199385;s__GCA-900199385 sp900318145
metaerg.pl|00613	k141_245842	29759	30319	561	-1	No	0	K03386	PRDX2_4, ahpC	peroxiredoxin (alkyl hydroperoxide reductase subunit C) [EC:1.11.1.15]	d__Bacteria;p__Bacteroidota;c__Bacteroidia;o__Bacteroidales;f__UBA932;g__Bact-11;s__Bact-11 sp002361615
metaerg.pl|00693	k141_179370	6169	6663	495	-1	No	0	K03386	PRDX2_4, ahpC	peroxiredoxin (alkyl hydroperoxide reductase subunit C) [EC:1.11.1.15]	d__Bacteria;p__Bacteroidota;c__Bacteroidia;o__Bacteroidales;f__F082;g__F082;s__F082 sp900318085
metaerg.pl|01641	k141_176456	6683	8176	1494	1	No	0	K03386	PRDX2_4, ahpC	peroxiredoxin (alkyl hydroperoxide reductase subunit C) [EC:1.11.1.15]	d__Bacteria;p__Bacteroidota;c__Bacteroidia;o__Bacteroidales;f__UBA932;g__Bact-11;s__Bact-11 sp002361615
metaerg.pl|04067	k141_244189	3794	4630	837	1	No	0	K03386	PRDX2_4, ahpC	peroxiredoxin (alkyl hydroperoxide reductase subunit C) [EC:1.11.1.15]	d__Bacteria;p__Bacteroidota;c__Bacteroidia;o__Bacteroidales;f__F082;g__F082;s__F082 sp900317055
metaerg.pl|07370	k141_304212	3803	4246	444	-1	No	0	K03386	PRDX2_4, ahpC	peroxiredoxin (alkyl hydroperoxide reductase subunit C) [EC:1.11.1.15]	d__Bacteria;p__Bacteroidota;c__Bacteroidia;o__Bacteroidales;f__F082;g__F082;s__F082 sp002311655
metaerg.pl|07583	k141_310545	3482	3931	450	-1	No	0	K03386	PRDX2_4, ahpC	peroxiredoxin (alkyl hydroperoxide reductase subunit C) [EC:1.11.1.15]	d__Bacteria;p__Bacteroidota;c__Bacteroidia;o__Bacteroidales;f__P3;g__UBA1217;s__UBA1217 sp002309335
metaerg.pl|09704	k141_95043	1825	2277	453	1	No	0	K03386	PRDX2_4, ahpC	peroxiredoxin (alkyl hydroperoxide reductase subunit C) [EC:1.11.1.15]	d__Bacteria;p__Bacteroidota;c__Bacteroidia;o__Bacteroidales;f__UBA932;g__Bact-11;s__Bact-11 sp002361615
metaerg.pl|11835	k141_60452	554	997	444	-1	No	0	K03386	PRDX2_4, ahpC	peroxiredoxin (alkyl hydroperoxide reductase subunit C) [EC:1.11.1.15]	d__Bacteria;p__Bacteroidota;c__Bacteroidia;o__Bacteroidales;f__F082;g__F082;s__F082 sp900318265
metaerg.pl|12586	k141_126233	182	625	444	1	No	0	K03386	PRDX2_4, ahpC	peroxiredoxin (alkyl hydroperoxide reductase subunit C) [EC:1.11.1.15]	d__Bacteria;p__Bacteroidota;c__Bacteroidia;o__Bacteroidales;f__F082;g__F082;s__F082 sp900317155
metaerg.pl|15626	k141_269715	1577	2080	504	-1	No	0	K03386	PRDX2_4, ahpC	peroxiredoxin (alkyl hydroperoxide reductase subunit C) [EC:1.11.1.15]	d__Bacteria;p__Bacteroidota;c__Bacteroidia;o__Bacteroidales;f__F082;g__F082;s__F082 sp001543395
metaerg.pl|19407	k141_33173	438	1526	1089	1	No	0	K03386	PRDX2_4, ahpC	peroxiredoxin (alkyl hydroperoxide reductase subunit C) [EC:1.11.1.15]	d__Bacteria;p__Bacteroidota;c__Bacteroidia;o__Bacteroidales;f__F082;g__F082;s__F082 sp900317155
metaerg.pl|19733	k141_221323	493	936	444	1	No	0	K03386	PRDX2_4, ahpC	peroxiredoxin (alkyl hydroperoxide reductase subunit C) [EC:1.11.1.15]	d__Bacteria;p__Bacteroidota;c__Bacteroidia;o__Bacteroidales;f__Paludibacteraceae;g__RF16;s__RF16 sp002371785
metaerg.pl|24104	k141_93340	256	1257	1002	-1	No	0	K03386	PRDX2_4, ahpC	peroxiredoxin (alkyl hydroperoxide reductase subunit C) [EC:1.11.1.15]	d__Bacteria;p__Bacteroidota;c__Bacteroidia;o__Bacteroidales;f__Bacteroidaceae;g__UBA2918;s__UBA2918 sp900313715
metaerg.pl|24211	k141_223708	1239	1616	378	1	No	0	K03386	PRDX2_4, ahpC	peroxiredoxin (alkyl hydroperoxide reductase subunit C) [EC:1.11.1.15]	d__Bacteria;p__Bacteroidota;c__Bacteroidia;o__Bacteroidales;f__Bacteroidaceae;g__Prevotella;s__Prevotella sp002379425
metaerg.pl|31750	k141_39803	76	579	504	-1	No	0	K03386	PRDX2_4, ahpC	peroxiredoxin (alkyl hydroperoxide reductase subunit C) [EC:1.11.1.15]	d__Bacteria;p__Bacteroidota;c__Bacteroidia;o__Bacteroidales;f__F082;g__F082;s__F082 sp001543395
metaerg.pl|34331	k141_296100	409	897	489	1	No	0	K03386	PRDX2_4, ahpC	peroxiredoxin (alkyl hydroperoxide reductase subunit C) [EC:1.11.1.15]	d__Bacteria;p__Bacteroidota;c__Bacteroidia;o__Bacteroidales;f__UBA932;g__RC9;s__RC9 sp900316955
metaerg.pl|35547	k141_14560	431	1294	864	-1	No	0	K03386	PRDX2_4, ahpC	peroxiredoxin (alkyl hydroperoxide reductase subunit C) [EC:1.11.1.15]	d__Bacteria;p__Bacteroidota;c__Bacteroidia;o__Bacteroidales;f__Bacteroidaceae;g__UBA2918;s__UBA2918 sp002349865
metaerg.pl|37075	k141_118891	235	687	453	1	No	0	K03386	PRDX2_4, ahpC	peroxiredoxin (alkyl hydroperoxide reductase subunit C) [EC:1.11.1.15]	d__Bacteria;p__Bacteroidota;c__Bacteroidia;o__Bacteroidales;f__Bacteroidaceae;g__UBA2918;s__UBA2918 sp900313715
metaerg.pl|37994	k141_57880	319	1248	930	1	No	0	K03386	PRDX2_4, ahpC	peroxiredoxin (alkyl hydroperoxide reductase subunit C) [EC:1.11.1.15]	d__Bacteria;p__Bacteroidota;c__Bacteroidia;o__Bacteroidales;f__Bacteroidaceae;g__Prevotella;s__Prevotella sp900319305
metaerg.pl|39151	k141_171548	856	1227	372	1	No	0	K03386	PRDX2_4, ahpC	peroxiredoxin (alkyl hydroperoxide reductase subunit C) [EC:1.11.1.15]	d__Bacteria;p__Bacteroidota;c__Bacteroidia;o__Bacteroidales;f__Bacteroidaceae;g__Prevotella;s__Prevotella sp900314715
metaerg.pl|41157	k141_299246	604	1047	444	1	No	0	K03386	PRDX2_4, ahpC	peroxiredoxin (alkyl hydroperoxide reductase subunit C) [EC:1.11.1.15]	d__Bacteria;p__Bacteroidota;c__Bacteroidia;o__Bacteroidales;f__Bacteroidaceae;g__UBA1179;s__UBA1179 sp002310015
metaerg.pl|45206	k141_178349	821	1135	315	1	No	0	K03386	PRDX2_4, ahpC	peroxiredoxin (alkyl hydroperoxide reductase subunit C) [EC:1.11.1.15]	d__Bacteria;p__Firmicutes_A;c__Clostridia;o__Oscillospirales;f__Acutalibacteraceae;g__Ruminococcus_H;s__Ruminococcus_H sp900552925
metaerg.pl|46757	k141_32505	1	723	723	1	No	0	K03386	PRDX2_4, ahpC	peroxiredoxin (alkyl hydroperoxide reductase subunit C) [EC:1.11.1.15]	d__Bacteria;p__Bacteroidota;c__Bacteroidia;o__Bacteroidales;f__F082;g__F082;s__F082 sp900317155
metaerg.pl|49508	k141_275823	263	772	510	-1	No	0	K03386	PRDX2_4, ahpC	peroxiredoxin (alkyl hydroperoxide reductase subunit C) [EC:1.11.1.15]	d__Bacteria;p__Bacteroidota;c__Bacteroidia;o__Bacteroidales;f__UBA932;g__RC9;s__RC9 sp900318015
metaerg.pl|51039	k141_75113	719	1069	351	1	No	0	K03386	PRDX2_4, ahpC	peroxiredoxin (alkyl hydroperoxide reductase subunit C) [EC:1.11.1.15]	d__Bacteria;p__Bacteroidota;c__Bacteroidia;o__Bacteroidales;f__UBA932;g__RC9;s__RC9 sp900316525
metaerg.pl|51489	k141_180472	605	1063	459	-1	No	0	K03386	PRDX2_4, ahpC	peroxiredoxin (alkyl hydroperoxide reductase subunit C) [EC:1.11.1.15]	d__Bacteria;p__Bacteroidota;c__Bacteroidia;o__Bacteroidales;f__F082;g__F082;s__F082 sp900317155
metaerg.pl|51886	k141_65351	1	996	996	1	No	0	K03386	PRDX2_4, ahpC	peroxiredoxin (alkyl hydroperoxide reductase subunit C) [EC:1.11.1.15]	d__Bacteria;p__Bacteroidota;c__Bacteroidia;o__Bacteroidales;f__F082;g__F082;s__F082 sp001543395
metaerg.pl|60330	k141_44738	1	768	768	1	No	0	K03386	PRDX2_4, ahpC	peroxiredoxin (alkyl hydroperoxide reductase subunit C) [EC:1.11.1.15]	d__Eukaryota;no__Alveolata;no__Ciliophora;c__Oligohymenophorea;o__Hymenostomatida;no__Tetrahymenina;f__Tetrahymenidae;g__Tetrahymena;s__Tetrahymena thermophila;
metaerg.pl|70686	k141_33919	2	454	453	1	No	0	K03386	PRDX2_4, ahpC	peroxiredoxin (alkyl hydroperoxide reductase subunit C) [EC:1.11.1.15]	d__Bacteria;p__Bacteroidota;c__Bacteroidia;o__Bacteroidales;f__UBA932;g__Bact-11;s__Bact-11 sp002361615
metaerg.pl|81549	k141_79174	3	851	849	1	No	0	K03386	PRDX2_4, ahpC	peroxiredoxin (alkyl hydroperoxide reductase subunit C) [EC:1.11.1.15]	d__Bacteria;p__Firmicutes_A;c__Clostridia_A;o__Christensenellales;f__CAG-74;g__GCA-900199385;s__GCA-900199385 sp900318145
metaerg.pl|85145	k141_78542	210	665	456	1	No	0	K03386	PRDX2_4, ahpC	peroxiredoxin (alkyl hydroperoxide reductase subunit C) [EC:1.11.1.15]	d__Bacteria;p__Bacteroidota;c__Bacteroidia;o__Bacteroidales;f__UBA932;g__RC9;s__RC9 sp900316955
metaerg.pl|89698	k141_30486	129	692	564	-1	No	0	K03386	PRDX2_4, ahpC	peroxiredoxin (alkyl hydroperoxide reductase subunit C) [EC:1.11.1.15]	d__Bacteria;p__Proteobacteria;c__Gammaproteobacteria;o__Pseudomonadales;f__Moraxellaceae;g__Acinetobacter;s__Acinetobacter sp000773685
metaerg.pl|90131	k141_207929	569	814	246	1	No	0	K03386	PRDX2_4, ahpC	peroxiredoxin (alkyl hydroperoxide reductase subunit C) [EC:1.11.1.15]	d__Bacteria;p__Bacteroidota;c__Bacteroidia;o__Bacteroidales;f__UBA932;g__RC9;s__RC9 sp002373715
metaerg.pl|90603	k141_62466	252	707	456	1	No	0	K03386	PRDX2_4, ahpC	peroxiredoxin (alkyl hydroperoxide reductase subunit C) [EC:1.11.1.15]	d__Bacteria;p__Bacteroidota;c__Bacteroidia;o__Bacteroidales;f__UBA932;g__RC9;s__RC9 sp900313205
metaerg.pl|93473	k141_255810	471	800	330	1	No	0	K03386	PRDX2_4, ahpC	peroxiredoxin (alkyl hydroperoxide reductase subunit C) [EC:1.11.1.15]	d__Bacteria;p__Firmicutes_C;c__Negativicutes;o__Acidaminococcales;f__Acidaminococcaceae;g__Succiniclasticum;s__Succiniclasticum sp900315925
metaerg.pl|97879	k141_152339	2	781	780	1	No	0	K03386	PRDX2_4, ahpC	peroxiredoxin (alkyl hydroperoxide reductase subunit C) [EC:1.11.1.15]	d__Bacteria;p__Bacteroidota;c__Bacteroidia;o__Bacteroidales;f__Bacteroidaceae;g__UBA1179;s__UBA1179 sp900319225
metaerg.pl|99849	k141_94372	1	573	573	-1	No	0	K03386	PRDX2_4, ahpC	peroxiredoxin (alkyl hydroperoxide reductase subunit C) [EC:1.11.1.15]	d__Bacteria;p__Firmicutes_A;c__Clostridia_A;o__Christensenellales;f__CAG-74;g__UBA4246;s__UBA4246 sp002391225
metaerg.pl|106804	k141_162752	81	533	453	1	No	0	K03386	PRDX2_4, ahpC	peroxiredoxin (alkyl hydroperoxide reductase subunit C) [EC:1.11.1.15]	d__Bacteria;p__Bacteroidota;c__Bacteroidia;o__Bacteroidales;f__Bacteroidaceae;g__Prevotella;s__Prevotella sp900318555
metaerg.pl|110254	k141_71409	170	706	537	-1	No	0	K03386	PRDX2_4, ahpC	peroxiredoxin (alkyl hydroperoxide reductase subunit C) [EC:1.11.1.15]	d__Eukaryota;no__Alveolata;no__Ciliophora;c__Oligohymenophorea;o__Hymenostomatida;no__Tetrahymenina;f__Tetrahymenidae;g__Tetrahymena;s__Tetrahymena thermophila;
metaerg.pl|112954	k141_93816	172	624	453	-1	No	0	K03386	PRDX2_4, ahpC	peroxiredoxin (alkyl hydroperoxide reductase subunit C) [EC:1.11.1.15]	d__Bacteria;p__Firmicutes_A;c__Clostridia;o__Lachnospirales;f__Lachnospiraceae;g__UBA2868;s__UBA2868 sp900320345
metaerg.pl|126432	k141_51779	1	585	585	1	No	0	K03386	PRDX2_4, ahpC	peroxiredoxin (alkyl hydroperoxide reductase subunit C) [EC:1.11.1.15]	d__Bacteria;p__Bacteroidota;c__Bacteroidia;o__Bacteroidales;f__Bacteroidaceae;g__Prevotella;s__Prevotella sp900315455
metaerg.pl|130788	k141_270930	264	683	420	1	No	0	K03386	PRDX2_4, ahpC	peroxiredoxin (alkyl hydroperoxide reductase subunit C) [EC:1.11.1.15]	d__Bacteria;p__Firmicutes_A;c__Clostridia;o__Lachnospirales;f__Lachnospiraceae;g__UBA629;s__UBA629 sp900316665
metaerg.pl|130709	k141_206117	45	614	570	-1	No	0	K03386	PRDX2_4, ahpC	peroxiredoxin (alkyl hydroperoxide reductase subunit C) [EC:1.11.1.15]	d__Bacteria;p__Fibrobacterota;c__Fibrobacteria;o__Fibrobacterales;f__Fibrobacteraceae;g__Fibrobacter;s__Fibrobacter sp900142545
metaerg.pl|135445	k141_299725	3	578	576	1	No	0	K03386	PRDX2_4, ahpC	peroxiredoxin (alkyl hydroperoxide reductase subunit C) [EC:1.11.1.15]	d__Bacteria;p__Firmicutes_A;c__Clostridia;o__Oscillospirales;f__Oscillospiraceae;g__UBA1777;s__UBA1777 sp900319275
metaerg.pl|138593	k141_62773	1	258	258	1	No	0	K03386	PRDX2_4, ahpC	peroxiredoxin (alkyl hydroperoxide reductase subunit C) [EC:1.11.1.15]	d__Bacteria;p__Bacteroidota;c__Bacteroidia;o__Bacteroidales;f__Bacteroidaceae;g__UBA4372;s__UBA4372 sp002395775
metaerg.pl|143134	k141_71541	247	657	411	-1	No	0	K03386	PRDX2_4, ahpC	peroxiredoxin (alkyl hydroperoxide reductase subunit C) [EC:1.11.1.15]	d__Bacteria;p__Bacteroidota;c__Bacteroidia;o__Bacteroidales;f__Bacteroidaceae;g__Prevotella;s__Prevotella sp900318815
metaerg.pl|146049	k141_157016	1	264	264	1	No	0	K03386	PRDX2_4, ahpC	peroxiredoxin (alkyl hydroperoxide reductase subunit C) [EC:1.11.1.15]	d__Bacteria;p__Bacteroidota;c__Bacteroidia;o__Bacteroidales;f__F082;g__F082;s__F082 sp900315175
metaerg.pl|147618	k141_205443	223	546	324	-1	No	0	K03386	PRDX2_4, ahpC	peroxiredoxin (alkyl hydroperoxide reductase subunit C) [EC:1.11.1.15]	d__Bacteria;p__Bacteroidota;c__Bacteroidia;o__Bacteroidales;f__UBA932;g__RC9;s__RC9 sp900320795
metaerg.pl|148883	k141_309074	283	645	363	-1	No	0	K03386	PRDX2_4, ahpC	peroxiredoxin (alkyl hydroperoxide reductase subunit C) [EC:1.11.1.15]	d__Bacteria;p__Firmicutes_A;c__Clostridia_A;o__Christensenellales;f__CAG-74;g__RUG740;s__RUG740 sp900321945
metaerg.pl|151468	k141_272962	71	640	570	-1	No	0	K03386	PRDX2_4, ahpC	peroxiredoxin (alkyl hydroperoxide reductase subunit C) [EC:1.11.1.15]	d__Bacteria;p__Firmicutes_C;c__Negativicutes;o__Acidaminococcales;f__Acidaminococcaceae;g__Succiniclasticum;s__Succiniclasticum sp900315925
metaerg.pl|151571	k141_19523	2	469	468	1	No	0	K03386	PRDX2_4, ahpC	peroxiredoxin (alkyl hydroperoxide reductase subunit C) [EC:1.11.1.15]	d__Bacteria;p__Bacteroidota;c__Bacteroidia;o__Bacteroidales;f__F082;g__F082;s__F082 sp900318265
metaerg.pl|153579	k141_8375	1	279	279	-1	No	0	K03386	PRDX2_4, ahpC	peroxiredoxin (alkyl hydroperoxide reductase subunit C) [EC:1.11.1.15]	d__Bacteria;p__Bacteroidota;c__Bacteroidia;o__Bacteroidales;f__Bacteroidaceae;g__Prevotella;s__Prevotella shahii
metaerg.pl|154298	k141_245467	1	636	636	-1	No	0	K03386	PRDX2_4, ahpC	peroxiredoxin (alkyl hydroperoxide reductase subunit C) [EC:1.11.1.15]	d__Bacteria;p__Bacteroidota;c__Bacteroidia;o__Bacteroidales;f__Bacteroidaceae;g__Prevotella;s__Prevotella sp900316475
metaerg.pl|155057	k141_30063	76	624	549	1	No	0	K03386	PRDX2_4, ahpC	peroxiredoxin (alkyl hydroperoxide reductase subunit C) [EC:1.11.1.15]	d__Bacteria;p__Firmicutes;c__Bacilli;o__Erysipelotrichales;f__Erysipelotrichaceae;g__UBA636;s__UBA636 sp002362065
metaerg.pl|167571	k141_20502	407	610	204	1	No	0	K03386	PRDX2_4, ahpC	peroxiredoxin (alkyl hydroperoxide reductase subunit C) [EC:1.11.1.15]	d__Bacteria;p__Bacteroidota;c__Bacteroidia;o__Bacteroidales;f__F082;g__F082;s__F082 sp900317155
metaerg.pl|167485	k141_267451	29	526	498	-1	No	0	K03386	PRDX2_4, ahpC	peroxiredoxin (alkyl hydroperoxide reductase subunit C) [EC:1.11.1.15]	d__Bacteria;p__Bacteroidota;c__Bacteroidia;o__Bacteroidales;f__F082;g__F082;s__F082 sp001543395
metaerg.pl|176888	k141_40593	1	264	264	1	No	0	K03386	PRDX2_4, ahpC	peroxiredoxin (alkyl hydroperoxide reductase subunit C) [EC:1.11.1.15]	d__Bacteria;p__Bacteroidota;c__Bacteroidia;o__Bacteroidales;f__F082;g__F082;s__F082 sp900315175
metaerg.pl|177596	k141_16993	160	594	435	-1	No	0	K03386	PRDX2_4, ahpC	peroxiredoxin (alkyl hydroperoxide reductase subunit C) [EC:1.11.1.15]	d__Bacteria;p__Bacteroidota;c__Bacteroidia;o__Bacteroidales;f__UBA932;g__RC9;s__RC9 sp900316525
metaerg.pl|181303	k141_160437	153	590	438	1	No	0	K03386	PRDX2_4, ahpC	peroxiredoxin (alkyl hydroperoxide reductase subunit C) [EC:1.11.1.15]	d__Bacteria;p__Bacteroidota;c__Bacteroidia;o__Bacteroidales;f__Bacteroidaceae;g__Prevotella;s__Prevotella sp900314995
metaerg.pl|189381	k141_289651	3	458	456	-1	No	0	K03386	PRDX2_4, ahpC	peroxiredoxin (alkyl hydroperoxide reductase subunit C) [EC:1.11.1.15]	d__Bacteria;p__Bacteroidota;c__Bacteroidia;o__Bacteroidales;f__Bacteroidaceae;g__Prevotella;s__Prevotella sp900316445
metaerg.pl|194194	k141_223619	98	571	474	-1	No	0	K03386	PRDX2_4, ahpC	peroxiredoxin (alkyl hydroperoxide reductase subunit C) [EC:1.11.1.15]	d__Bacteria;p__Bacteroidota;c__Bacteroidia;o__Bacteroidales;f__F082;g__F082;s__F082 sp001603665
metaerg.pl|202347	k141_43843	3	296	294	-1	No	0	K03386	PRDX2_4, ahpC	peroxiredoxin (alkyl hydroperoxide reductase subunit C) [EC:1.11.1.15]	d__Bacteria;p__Bacteroidota;c__Bacteroidia;o__Bacteroidales;f__Muribaculaceae;g__C941;s__C941 sp900319525
metaerg.pl|211938	k141_293376	17	550	534	-1	No	0	K03386	PRDX2_4, ahpC	peroxiredoxin (alkyl hydroperoxide reductase subunit C) [EC:1.11.1.15]	d__Bacteria;p__Bacteroidota;c__Bacteroidia;o__Bacteroidales;f__F082;g__F082;s__F082 sp002310075
metaerg.pl|213300	k141_304798	1	447	447	-1	No	0	K03386	PRDX2_4, ahpC	peroxiredoxin (alkyl hydroperoxide reductase subunit C) [EC:1.11.1.15]	d__Bacteria;p__Bacteroidota;c__Bacteroidia;o__Bacteroidales;f__Bacteroidaceae;g__Prevotella;s__Prevotella sp900316445
metaerg.pl|218784	k141_164949	1	384	384	1	No	0	K03386	PRDX2_4, ahpC	peroxiredoxin (alkyl hydroperoxide reductase subunit C) [EC:1.11.1.15]	d__Bacteria;p__Bacteroidota;c__Bacteroidia;o__Bacteroidales;f__Bacteroidaceae;g__UBA4334;s__UBA4334 sp900316505
metaerg.pl|220093	k141_293980	2	229	228	-1	No	0	K03386	PRDX2_4, ahpC	peroxiredoxin (alkyl hydroperoxide reductase subunit C) [EC:1.11.1.15]	d__Bacteria;p__Bacteroidota;c__Bacteroidia;o__Bacteroidales;f__Bacteroidaceae;g__Prevotella;s__Prevotella sp900315695
metaerg.pl|232515	k141_313679	3	527	525	-1	No	0	K03386	PRDX2_4, ahpC	peroxiredoxin (alkyl hydroperoxide reductase subunit C) [EC:1.11.1.15]	d__Bacteria;p__Bacteroidota;c__Bacteroidia;o__Bacteroidales;f__UBA932;g__RC9;s__RC9 sp900319485
metaerg.pl|234554	k141_19531	1	393	393	1	No	0	K03386	PRDX2_4, ahpC	peroxiredoxin (alkyl hydroperoxide reductase subunit C) [EC:1.11.1.15]	d__Bacteria;p__Bacteroidota;c__Bacteroidia;o__Bacteroidales;f__UBA932;g__RC9;s__RC9 sp900319405
metaerg.pl|238774	k141_81984	2	520	519	-1	No	0	K03386	PRDX2_4, ahpC	peroxiredoxin (alkyl hydroperoxide reductase subunit C) [EC:1.11.1.15]	d__Bacteria;p__Bacteroidota;c__Bacteroidia;o__Bacteroidales;f__Bacteroidaceae;g__Prevotella;s__Prevotella sp900320905
metaerg.pl|253115	k141_199045	162	506	345	1	No	0	K03386	PRDX2_4, ahpC	peroxiredoxin (alkyl hydroperoxide reductase subunit C) [EC:1.11.1.15]	d__Bacteria;p__Bacteroidota;c__Bacteroidia;o__Bacteroidales;f__Bacteroidaceae;g__Prevotella;s__Prevotella sp002379425
metaerg.pl|00416	k141_122549	27849	28409	561	-1	No	0	K03386	PRDX2_4, ahpC	peroxiredoxin (alkyl hydroperoxide reductase subunit C) [EC:1.11.1.15]	d__Bacteria;p__Bacteroidota;c__Bacteroidia;o__Bacteroidales;f__UBA932;g__Bact-11;s__Bact-11 sp002361615
metaerg.pl|01041	k141_283685	22986	23480	495	1	No	0	K03386	PRDX2_4, ahpC	peroxiredoxin (alkyl hydroperoxide reductase subunit C) [EC:1.11.1.15]	d__Bacteria;p__Bacteroidota;c__Bacteroidia;o__Bacteroidales;f__F082;g__F082;s__F082 sp900318085
metaerg.pl|04464	k141_219075	5501	6004	504	-1	No	0	K03386	PRDX2_4, ahpC	peroxiredoxin (alkyl hydroperoxide reductase subunit C) [EC:1.11.1.15]	d__Bacteria;p__Bacteroidota;c__Bacteroidia;o__Bacteroidales;f__F082;g__F082;s__F082 sp001543395
metaerg.pl|04825	k141_113782	6412	6867	456	1	No	0	K03386	PRDX2_4, ahpC	peroxiredoxin (alkyl hydroperoxide reductase subunit C) [EC:1.11.1.15]	d__Bacteria;p__Bacteroidota;c__Bacteroidia;o__Bacteroidales;f__UBA932;g__Bact-11;s__Bact-11 sp002361615
metaerg.pl|09911	k141_56394	2350	2853	504	1	No	0	K03386	PRDX2_4, ahpC	peroxiredoxin (alkyl hydroperoxide reductase subunit C) [EC:1.11.1.15]	d__Bacteria;p__Bacteroidota;c__Bacteroidia;o__Bacteroidales;f__F082;g__F082;s__F082 sp900317155
metaerg.pl|11784	k141_184974	719	1720	1002	-1	No	0	K03386	PRDX2_4, ahpC	peroxiredoxin (alkyl hydroperoxide reductase subunit C) [EC:1.11.1.15]	d__Bacteria;p__Bacteroidota;c__Bacteroidia;o__Bacteroidales;f__Bacteroidaceae;g__UBA2918;s__UBA2918 sp900313715
metaerg.pl|11996	k141_233827	1	426	426	-1	No	0	K03386	PRDX2_4, ahpC	peroxiredoxin (alkyl hydroperoxide reductase subunit C) [EC:1.11.1.15]	unknow
metaerg.pl|13082	k141_41703	1079	1915	837	-1	No	0	K03386	PRDX2_4, ahpC	peroxiredoxin (alkyl hydroperoxide reductase subunit C) [EC:1.11.1.15]	d__Bacteria;p__Bacteroidota;c__Bacteroidia;o__Bacteroidales;f__F082;g__F082;s__F082 sp900317055
metaerg.pl|14619	k141_167595	97	651	555	1	No	0	K03386	PRDX2_4, ahpC	peroxiredoxin (alkyl hydroperoxide reductase subunit C) [EC:1.11.1.15]	d__Bacteria;p__Bacteroidota;c__Bacteroidia;o__Bacteroidales;f__P3;g__UBA1217;s__UBA1217 sp002309335
metaerg.pl|14811	k141_123118	1578	2027	450	-1	No	0	K03386	PRDX2_4, ahpC	peroxiredoxin (alkyl hydroperoxide reductase subunit C) [EC:1.11.1.15]	d__Bacteria;p__Bacteroidota;c__Bacteroidia;o__Bacteroidales;f__P3;g__UBA1217;s__UBA1217 sp002309335
metaerg.pl|15074	k141_209911	1200	2288	1089	1	No	0	K03386	PRDX2_4, ahpC	peroxiredoxin (alkyl hydroperoxide reductase subunit C) [EC:1.11.1.15]	d__Bacteria;p__Bacteroidota;c__Bacteroidia;o__Bacteroidales;f__F082;g__F082;s__F082 sp900317155
metaerg.pl|15471	k141_252604	1578	1841	264	-1	No	0	K03386	PRDX2_4, ahpC	peroxiredoxin (alkyl hydroperoxide reductase subunit C) [EC:1.11.1.15]	d__Bacteria;p__Bacteroidota;c__Bacteroidia;o__Bacteroidales;f__Paludibacteraceae;g__UBA1181;s__UBA1181 sp002310215
metaerg.pl|18218	k141_286086	2	463	462	1	No	0	K03386	PRDX2_4, ahpC	peroxiredoxin (alkyl hydroperoxide reductase subunit C) [EC:1.11.1.15]	d__Bacteria;p__Bacteroidota;c__Bacteroidia;o__Bacteroidales;f__UBA932;g__Bact-11;s__Bact-11 sp002361615
metaerg.pl|21058	k141_16657	3	785	783	1	No	0	K03386	PRDX2_4, ahpC	peroxiredoxin (alkyl hydroperoxide reductase subunit C) [EC:1.11.1.15]	d__Bacteria;p__Bacteroidota;c__Bacteroidia;o__Bacteroidales;f__F082;g__F082;s__F082 sp900317155
metaerg.pl|22186	k141_73989	51	587	537	1	No	0	K03386	PRDX2_4, ahpC	peroxiredoxin (alkyl hydroperoxide reductase subunit C) [EC:1.11.1.15]	d__Bacteria;p__Bacteroidota;c__Bacteroidia;o__Bacteroidales;f__F082;g__F082;s__F082 sp900315175
metaerg.pl|24378	k141_295120	2	445	444	-1	No	0	K03386	PRDX2_4, ahpC	peroxiredoxin (alkyl hydroperoxide reductase subunit C) [EC:1.11.1.15]	d__Bacteria;p__Bacteroidota;c__Bacteroidia;o__Bacteroidales;f__Bacteroidaceae;g__UBA2918;s__UBA2918 sp900313715
metaerg.pl|31583	k141_234196	609	1052	444	1	No	0	K03386	PRDX2_4, ahpC	peroxiredoxin (alkyl hydroperoxide reductase subunit C) [EC:1.11.1.15]	d__Bacteria;p__Bacteroidota;c__Bacteroidia;o__Bacteroidales;f__P3;g__UBA1217;s__UBA1217 sp002309335
metaerg.pl|31758	k141_185511	1090	1464	375	1	No	0	K03386	PRDX2_4, ahpC	peroxiredoxin (alkyl hydroperoxide reductase subunit C) [EC:1.11.1.15]	d__Bacteria;p__Bacteroidota;c__Bacteroidia;o__Bacteroidales;f__Muribaculaceae;g__C941;s__C941 sp900318645
metaerg.pl|43160	k141_323689	1	336	336	-1	No	0	K03386	PRDX2_4, ahpC	peroxiredoxin (alkyl hydroperoxide reductase subunit C) [EC:1.11.1.15]	d__Bacteria;p__Bacteroidota;c__Bacteroidia;o__Bacteroidales;f__Bacteroidaceae;g__Prevotella;s__Prevotella sp900316985
metaerg.pl|45050	k141_266214	47	499	453	1	No	0	K03386	PRDX2_4, ahpC	peroxiredoxin (alkyl hydroperoxide reductase subunit C) [EC:1.11.1.15]	d__Bacteria;p__Bacteroidota;c__Bacteroidia;o__Bacteroidales;f__UBA932;g__RC9;s__RC9 sp002309995
metaerg.pl|46136	k141_234222	2	502	501	1	No	0	K03386	PRDX2_4, ahpC	peroxiredoxin (alkyl hydroperoxide reductase subunit C) [EC:1.11.1.15]	d__Bacteria;p__Bacteroidota;c__Bacteroidia;o__Bacteroidales;f__UBA932;g__RC9;s__RC9 sp900320795
metaerg.pl|48303	k141_337139	68	1162	1095	1	No	0	K03386	PRDX2_4, ahpC	peroxiredoxin (alkyl hydroperoxide reductase subunit C) [EC:1.11.1.15]	d__Bacteria;p__Bacteroidota;c__Bacteroidia;o__Bacteroidales;f__UBA932;g__RC9;s__RC9 sp002361625
metaerg.pl|53672	k141_333493	3	371	369	1	No	0	K03386	PRDX2_4, ahpC	peroxiredoxin (alkyl hydroperoxide reductase subunit C) [EC:1.11.1.15]	d__Bacteria;p__Bacteroidota;c__Bacteroidia;o__Bacteroidales;f__Bacteroidaceae;g__Prevotella;s__Prevotella sp900316265
metaerg.pl|62634	k141_274660	1	711	711	-1	No	0	K03386	PRDX2_4, ahpC	peroxiredoxin (alkyl hydroperoxide reductase subunit C) [EC:1.11.1.15]	d__Bacteria;p__Bacteroidota;c__Bacteroidia;o__Bacteroidales;f__Bacteroidaceae;g__Prevotella;s__Prevotella sp900314715
metaerg.pl|63202	k141_79750	188	643	456	-1	No	0	K03386	PRDX2_4, ahpC	peroxiredoxin (alkyl hydroperoxide reductase subunit C) [EC:1.11.1.15]	d__Bacteria;p__Bacteroidota;c__Bacteroidia;o__Bacteroidales;f__UBA932;g__RC9;s__RC9 sp900313205
metaerg.pl|64052	k141_35004	2	286	285	-1	No	0	K03386	PRDX2_4, ahpC	peroxiredoxin (alkyl hydroperoxide reductase subunit C) [EC:1.11.1.15]	d__Bacteria;p__Bacteroidota;c__Bacteroidia;o__Bacteroidales;f__F082;g__F082;s__F082 sp900318465
metaerg.pl|64037	k141_66620	2	769	768	1	No	0	K03386	PRDX2_4, ahpC	peroxiredoxin (alkyl hydroperoxide reductase subunit C) [EC:1.11.1.15]	d__Eukaryota;no__Alveolata;no__Ciliophora;c__Oligohymenophorea;o__Hymenostomatida;no__Tetrahymenina;f__Tetrahymenidae;g__Tetrahymena;s__Tetrahymena thermophila;
metaerg.pl|65030	k141_140134	280	996	717	1	No	0	K03386	PRDX2_4, ahpC	peroxiredoxin (alkyl hydroperoxide reductase subunit C) [EC:1.11.1.15]	d__Bacteria;p__Bacteroidota;c__Bacteroidia;o__Bacteroidales;f__UBA932;g__RC9;s__RC9 sp900318015
metaerg.pl|67076	k141_94989	18	467	450	-1	No	0	K03386	PRDX2_4, ahpC	peroxiredoxin (alkyl hydroperoxide reductase subunit C) [EC:1.11.1.15]	d__Bacteria;p__Bacteroidota;c__Bacteroidia;o__Bacteroidales;f__F082;g__F082;s__F082 sp900315175
metaerg.pl|67787	k141_21054	2	529	528	1	No	0	K03386	PRDX2_4, ahpC	peroxiredoxin (alkyl hydroperoxide reductase subunit C) [EC:1.11.1.15]	d__Bacteria;p__Bacteroidota;c__Bacteroidia;o__Bacteroidales;f__UBA932;g__RC9;s__RC9 sp900319975
metaerg.pl|71568	k141_136448	152	952	801	1	No	0	K03386	PRDX2_4, ahpC	peroxiredoxin (alkyl hydroperoxide reductase subunit C) [EC:1.11.1.15]	d__Bacteria;p__Bacteroidota;c__Bacteroidia;o__Bacteroidales;f__Bacteroidaceae;g__Prevotella;s__Prevotella sp900316445
metaerg.pl|73170	k141_277521	234	941	708	-1	No	0	K03386	PRDX2_4, ahpC	peroxiredoxin (alkyl hydroperoxide reductase subunit C) [EC:1.11.1.15]	d__Bacteria;p__Fibrobacterota;c__Fibrobacteria;o__Fibrobacterales;f__Fibrobacteraceae;g__Fibrobacter;s__Fibrobacter succinogenes
metaerg.pl|74040	k141_311140	1	444	444	-1	No	0	K03386	PRDX2_4, ahpC	peroxiredoxin (alkyl hydroperoxide reductase subunit C) [EC:1.11.1.15]	d__Bacteria;p__Bacteroidota;c__Bacteroidia;o__Bacteroidales;f__F082;g__F082;s__F082 sp900317155
metaerg.pl|84005	k141_130928	492	881	390	-1	No	0	K03386	PRDX2_4, ahpC	peroxiredoxin (alkyl hydroperoxide reductase subunit C) [EC:1.11.1.15]	d__Bacteria;p__Bacteroidota;c__Bacteroidia;o__Bacteroidales;f__Bacteroidaceae;g__UBA1179;s__UBA1179 sp002310015
metaerg.pl|84849	k141_65259	1	810	810	1	No	0	K03386	PRDX2_4, ahpC	peroxiredoxin (alkyl hydroperoxide reductase subunit C) [EC:1.11.1.15]	d__Bacteria;p__Bacteroidota;c__Bacteroidia;o__Bacteroidales;f__Bacteroidaceae;g__Prevotella;s__Prevotella sp900316475
metaerg.pl|90353	k141_152604	100	549	450	1	No	0	K03386	PRDX2_4, ahpC	peroxiredoxin (alkyl hydroperoxide reductase subunit C) [EC:1.11.1.15]	d__Bacteria;p__Bacteroidota;c__Bacteroidia;o__Bacteroidales;f__Bacteroidaceae;g__Prevotella;s__Prevotella sp900314995
metaerg.pl|92367	k141_179632	189	842	654	-1	No	0	K03386	PRDX2_4, ahpC	peroxiredoxin (alkyl hydroperoxide reductase subunit C) [EC:1.11.1.15]	d__Bacteria;p__Bacteroidota;c__Bacteroidia;o__Bacteroidales;f__UBA932;g__Bact-11;s__Bact-11 sp002361615
metaerg.pl|95319	k141_97327	3	830	828	-1	No	0	K03386	PRDX2_4, ahpC	peroxiredoxin (alkyl hydroperoxide reductase subunit C) [EC:1.11.1.15]	d__Bacteria;p__Firmicutes_A;c__Clostridia;o__Oscillospirales;f__Oscillospiraceae;g__UBA1777;s__UBA1777 sp900319275
metaerg.pl|98603	k141_177566	367	816	450	1	No	0	K03386	PRDX2_4, ahpC	peroxiredoxin (alkyl hydroperoxide reductase subunit C) [EC:1.11.1.15]	d__Bacteria;p__Bacteroidota;c__Bacteroidia;o__Bacteroidales;f__F082;g__F082;s__F082 sp900318085
metaerg.pl|100804	k141_107346	1	450	450	1	No	0	K03386	PRDX2_4, ahpC	peroxiredoxin (alkyl hydroperoxide reductase subunit C) [EC:1.11.1.15]	d__Bacteria;p__Bacteroidota;c__Bacteroidia;o__Bacteroidales;f__Bacteroidaceae;g__Prevotella;s__Prevotella sp900320905
metaerg.pl|103995	k141_2007	397	795	399	-1	No	0	K03386	PRDX2_4, ahpC	peroxiredoxin (alkyl hydroperoxide reductase subunit C) [EC:1.11.1.15]	d__Bacteria;p__Bacteroidota;c__Bacteroidia;o__Bacteroidales;f__UBA932;g__RC9;s__RC9 sp900316525
metaerg.pl|106072	k141_22302	107	787	681	-1	No	0	K03386	PRDX2_4, ahpC	peroxiredoxin (alkyl hydroperoxide reductase subunit C) [EC:1.11.1.15]	d__Bacteria;p__Bacteroidota;c__Bacteroidia;o__Bacteroidales;f__Salinivirgaceae;g__GWE2-40-63;s__GWE2-40-63 sp003512955
metaerg.pl|106522	k141_104098	131	787	657	-1	No	0	K03386	PRDX2_4, ahpC	peroxiredoxin (alkyl hydroperoxide reductase subunit C) [EC:1.11.1.15]	d__Bacteria;p__Bacteroidota;c__Bacteroidia;o__Bacteroidales;f__Bacteroidaceae;g__UBA2918;s__UBA2918 sp002349865
metaerg.pl|111481	k141_187238	173	625	453	-1	No	0	K03386	PRDX2_4, ahpC	peroxiredoxin (alkyl hydroperoxide reductase subunit C) [EC:1.11.1.15]	d__Bacteria;p__Firmicutes_C;c__Negativicutes;o__Acidaminococcales;f__Acidaminococcaceae;g__Succiniclasticum;s__Succiniclasticum sp900315925
metaerg.pl|112173	k141_105152	3	767	765	1	No	0	K03386	PRDX2_4, ahpC	peroxiredoxin (alkyl hydroperoxide reductase subunit C) [EC:1.11.1.15]	unknow
metaerg.pl|115765	k141_126134	286	756	471	-1	No	0	K03386	PRDX2_4, ahpC	peroxiredoxin (alkyl hydroperoxide reductase subunit C) [EC:1.11.1.15]	d__Bacteria;p__Bacteroidota;c__Bacteroidia;o__Bacteroidales;f__Bacteroidaceae;g__Prevotella;s__Prevotella ruminicola
metaerg.pl|117197	k141_27549	73	750	678	-1	No	0	K03386	PRDX2_4, ahpC	peroxiredoxin (alkyl hydroperoxide reductase subunit C) [EC:1.11.1.15]	d__Bacteria;p__Bacteroidota;c__Bacteroidia;o__Bacteroidales;f__F082;g__F082;s__F082 sp002310075
metaerg.pl|117861	k141_144180	228	659	432	-1	No	0	K03386	PRDX2_4, ahpC	peroxiredoxin (alkyl hydroperoxide reductase subunit C) [EC:1.11.1.15]	d__Bacteria;p__Bacteroidota;c__Bacteroidia;o__Bacteroidales;f__UBA932;g__RC9;s__RC9 sp900316525
metaerg.pl|118869	k141_160139	3	746	744	-1	No	0	K03386	PRDX2_4, ahpC	peroxiredoxin (alkyl hydroperoxide reductase subunit C) [EC:1.11.1.15]	d__Bacteria;p__Bacteroidota;c__Bacteroidia;o__Bacteroidales;f__Bacteroidaceae;g__Prevotella;s__Prevotella sp002379425
metaerg.pl|122314	k141_272861	34	567	534	1	No	0	K03386	PRDX2_4, ahpC	peroxiredoxin (alkyl hydroperoxide reductase subunit C) [EC:1.11.1.15]	d__Bacteria;p__Bacteroidota;c__Bacteroidia;o__Bacteroidales;f__P3;g__UBA1217;s__UBA1217 sp002309335
metaerg.pl|131062	k141_91138	3	461	459	-1	No	0	K03386	PRDX2_4, ahpC	peroxiredoxin (alkyl hydroperoxide reductase subunit C) [EC:1.11.1.15]	d__Archaea;p__Thermoplasmatota;c__Thermoplasmata;o__Methanomassiliicoccales;f__Methanomethylophilaceae;g__ISO4-G1;s__ISO4-G1 sp001563305
metaerg.pl|133165	k141_151283	1	549	549	1	No	0	K03386	PRDX2_4, ahpC	peroxiredoxin (alkyl hydroperoxide reductase subunit C) [EC:1.11.1.15]	d__Bacteria;p__Bacteroidota;c__Bacteroidia;o__Bacteroidales;f__UBA932;g__Bact-11;s__Bact-11 sp002361615
metaerg.pl|137116	k141_212349	235	696	462	1	No	0	K03386	PRDX2_4, ahpC	peroxiredoxin (alkyl hydroperoxide reductase subunit C) [EC:1.11.1.15]	d__Bacteria;p__Bacteroidota;c__Bacteroidia;o__Bacteroidales;f__UBA932;g__RC9;s__RC9 sp900318015
metaerg.pl|146099	k141_320313	3	443	441	1	No	0	K03386	PRDX2_4, ahpC	peroxiredoxin (alkyl hydroperoxide reductase subunit C) [EC:1.11.1.15]	d__Bacteria;p__Bacteroidota;c__Bacteroidia;o__Bacteroidales;f__Bacteroidaceae;g__Prevotella;s__Prevotella sp900315745
metaerg.pl|146820	k141_101328	212	667	456	1	No	0	K03386	PRDX2_4, ahpC	peroxiredoxin (alkyl hydroperoxide reductase subunit C) [EC:1.11.1.15]	d__Bacteria;p__Bacteroidota;c__Bacteroidia;o__Bacteroidales;f__UBA932;g__RC9;s__RC9 sp900320365
metaerg.pl|151459	k141_29551	309	665	357	1	No	0	K03386	PRDX2_4, ahpC	peroxiredoxin (alkyl hydroperoxide reductase subunit C) [EC:1.11.1.15]	d__Bacteria;p__Bacteroidota;c__Bacteroidia;o__Bacteroidales;f__UBA932;g__RC9;s__RC9 sp002373715
metaerg.pl|155816	k141_248397	2	343	342	-1	No	0	K03386	PRDX2_4, ahpC	peroxiredoxin (alkyl hydroperoxide reductase subunit C) [EC:1.11.1.15]	d__Bacteria;p__Bacteroidota;c__Bacteroidia;o__Bacteroidales;f__UBA932;g__RC9;s__RC9 sp900319185
metaerg.pl|155554	k141_108605	203	658	456	1	No	0	K03386	PRDX2_4, ahpC	peroxiredoxin (alkyl hydroperoxide reductase subunit C) [EC:1.11.1.15]	d__Bacteria;p__Bacteroidota;c__Bacteroidia;o__Bacteroidales;f__WCHB1-69;g__F23-D06;s__F23-D06 sp002392325
metaerg.pl|160233	k141_160834	195	650	456	1	No	0	K03386	PRDX2_4, ahpC	peroxiredoxin (alkyl hydroperoxide reductase subunit C) [EC:1.11.1.15]	d__Bacteria;p__Bacteroidota;c__Bacteroidia;o__Bacteroidales;f__UBA932;g__RC9;s__RC9 sp900318015
metaerg.pl|167858	k141_120655	416	634	219	1	No	0	K03386	PRDX2_4, ahpC	peroxiredoxin (alkyl hydroperoxide reductase subunit C) [EC:1.11.1.15]	d__Bacteria;p__Firmicutes_A;c__Clostridia;o__Lachnospirales;f__Lachnospiraceae;g__UBA1753;s__UBA1753 sp002317595
metaerg.pl|169624	k141_242185	1	630	630	-1	No	0	K03386	PRDX2_4, ahpC	peroxiredoxin (alkyl hydroperoxide reductase subunit C) [EC:1.11.1.15]	d__Bacteria;p__Bacteroidota;c__Bacteroidia;o__Bacteroidales;f__UBA932;g__Bact-11;s__Bact-11 sp002361615
metaerg.pl|178420	k141_307102	24	479	456	1	No	0	K03386	PRDX2_4, ahpC	peroxiredoxin (alkyl hydroperoxide reductase subunit C) [EC:1.11.1.15]	d__Bacteria;p__Firmicutes_A;c__Clostridia_A;o__Christensenellales;f__CAG-74;g__UBA4263;s__UBA4263 sp002395225
metaerg.pl|181986	k141_31613	3	509	507	1	No	0	K03386	PRDX2_4, ahpC	peroxiredoxin (alkyl hydroperoxide reductase subunit C) [EC:1.11.1.15]	d__Bacteria;p__Bacteroidota;c__Bacteroidia;o__Bacteroidales;f__P3;g__UBA1711;s__UBA1711 sp900314925
metaerg.pl|184255	k141_174395	3	548	546	1	No	0	K03386	PRDX2_4, ahpC	peroxiredoxin (alkyl hydroperoxide reductase subunit C) [EC:1.11.1.15]	d__Eukaryota;no__Alveolata;no__Ciliophora;c__Oligohymenophorea;o__Hymenostomatida;no__Tetrahymenina;f__Tetrahymenidae;g__Tetrahymena;s__Tetrahymena thermophila;
metaerg.pl|186454	k141_53069	2	514	513	1	No	0	K03386	PRDX2_4, ahpC	peroxiredoxin (alkyl hydroperoxide reductase subunit C) [EC:1.11.1.15]	d__Bacteria;p__Bacteroidota;c__Bacteroidia;o__Bacteroidales;f__Bacteroidaceae;g__Prevotella;s__Prevotella sp900100635
metaerg.pl|188448	k141_317582	22	600	579	-1	No	0	K03386	PRDX2_4, ahpC	peroxiredoxin (alkyl hydroperoxide reductase subunit C) [EC:1.11.1.15]	d__Bacteria;p__Firmicutes_A;c__Clostridia;o__Oscillospirales;f__Oscillospiraceae;g__UBA1777;s__UBA1777 sp900319275
metaerg.pl|191675	k141_43921	1	516	516	1	No	0	K03386	PRDX2_4, ahpC	peroxiredoxin (alkyl hydroperoxide reductase subunit C) [EC:1.11.1.15]	d__Bacteria;p__Bacteroidota;c__Bacteroidia;o__Bacteroidales;f__UBA932;g__RC9;s__RC9 sp900318015
metaerg.pl|201804	k141_305408	1	303	303	-1	No	0	K03386	PRDX2_4, ahpC	peroxiredoxin (alkyl hydroperoxide reductase subunit C) [EC:1.11.1.15]	d__Bacteria;p__Firmicutes_A;c__Clostridia_A;o__Christensenellales;f__CAG-74;g__GCA-900199385;s__GCA-900199385 sp900320755
metaerg.pl|202383	k141_171377	1	534	534	-1	No	0	K03386	PRDX2_4, ahpC	peroxiredoxin (alkyl hydroperoxide reductase subunit C) [EC:1.11.1.15]	d__Bacteria;p__Firmicutes_A;c__Clostridia_A;o__Christensenellales;f__CAG-74;g__UBA4246;s__UBA4246 sp002391225
metaerg.pl|211499	k141_126346	2	355	354	1	No	0	K03386	PRDX2_4, ahpC	peroxiredoxin (alkyl hydroperoxide reductase subunit C) [EC:1.11.1.15]	d__Bacteria;p__Fibrobacterota;c__Fibrobacteria;o__Fibrobacterales;f__Fibrobacteraceae;g__Fibrobacter;s__Fibrobacter sp002394865
metaerg.pl|214297	k141_202222	1	228	228	-1	No	0	K03386	PRDX2_4, ahpC	peroxiredoxin (alkyl hydroperoxide reductase subunit C) [EC:1.11.1.15]	d__Bacteria;p__Bacteroidota;c__Bacteroidia;o__Bacteroidales;f__Bacteroidaceae;g__Prevotella;s__Prevotella sp900314715
metaerg.pl|216682	k141_281721	160	564	405	-1	No	0	K03386	PRDX2_4, ahpC	peroxiredoxin (alkyl hydroperoxide reductase subunit C) [EC:1.11.1.15]	d__Bacteria;p__Bacteroidota;c__Bacteroidia;o__Bacteroidales;f__Rikenellaceae;g__Alistipes;s__Alistipes sp000434235
metaerg.pl|223387	k141_334843	2	502	501	1	No	0	K03386	PRDX2_4, ahpC	peroxiredoxin (alkyl hydroperoxide reductase subunit C) [EC:1.11.1.15]	d__Bacteria;p__Fibrobacterota;c__Fibrobacteria;o__Fibrobacterales;f__Fibrobacteraceae;g__Fibrobacter;s__Fibrobacter sp900177805
metaerg.pl|230297	k141_227531	290	547	258	-1	No	0	K03386	PRDX2_4, ahpC	peroxiredoxin (alkyl hydroperoxide reductase subunit C) [EC:1.11.1.15]	d__Bacteria;p__Bacteroidota;c__Bacteroidia;o__Bacteroidales;f__Bacteroidaceae;g__UBA1179;s__UBA1179 sp002310015
metaerg.pl|231037	k141_37715	3	545	543	1	No	0	K03386	PRDX2_4, ahpC	peroxiredoxin (alkyl hydroperoxide reductase subunit C) [EC:1.11.1.15]	d__Bacteria;p__Bacteroidota;c__Bacteroidia;o__Bacteroidales;f__Bacteroidaceae;g__Prevotella;s__Prevotella sp900319305
metaerg.pl|236623	k141_3932	319	540	222	1	No	0	K03386	PRDX2_4, ahpC	peroxiredoxin (alkyl hydroperoxide reductase subunit C) [EC:1.11.1.15]	d__Bacteria;p__Bacteroidota;c__Bacteroidia;o__Bacteroidales;f__Bacteroidaceae;g__UBA4334;s__UBA4334 sp002342585
metaerg.pl|239580	k141_53485	180	536	357	-1	No	0	K03386	PRDX2_4, ahpC	peroxiredoxin (alkyl hydroperoxide reductase subunit C) [EC:1.11.1.15]	d__Bacteria;p__Bacteroidota;c__Bacteroidia;o__Bacteroidales;f__UBA932;g__RC9;s__RC9 sp900320185
metaerg.pl|249190	k141_41669	2	526	525	-1	No	0	K03386	PRDX2_4, ahpC	peroxiredoxin (alkyl hydroperoxide reductase subunit C) [EC:1.11.1.15]	d__Bacteria;p__Firmicutes_A;c__Clostridia_A;o__Christensenellales;f__CAG-74;g__Firm-10;s__Firm-10 sp004552515
metaerg.pl|253523	k141_202792	2	442	441	1	No	0	K03386	PRDX2_4, ahpC	peroxiredoxin (alkyl hydroperoxide reductase subunit C) [EC:1.11.1.15]	d__Bacteria;p__Bacteroidota;c__Bacteroidia;o__Bacteroidales;f__F082;g__F082;s__F082 sp001543395
metaerg.pl|257110	k141_56386	81	518	438	-1	No	0	K03386	PRDX2_4, ahpC	peroxiredoxin (alkyl hydroperoxide reductase subunit C) [EC:1.11.1.15]	d__Bacteria;p__Bacteroidota;c__Bacteroidia;o__Bacteroidales;f__Muribaculaceae;g__C941;s__C941 sp900319525
metaerg.pl|257955	k141_182693	1	411	411	1	No	0	K03386	PRDX2_4, ahpC	peroxiredoxin (alkyl hydroperoxide reductase subunit C) [EC:1.11.1.15]	d__Bacteria;p__Bacteroidota;c__Bacteroidia;o__Bacteroidales;f__P3;g__UBA1217;s__UBA1217 sp002309335
metaerg.pl|259571	k141_35722	215	517	303	1	No	0	K03386	PRDX2_4, ahpC	peroxiredoxin (alkyl hydroperoxide reductase subunit C) [EC:1.11.1.15]	unknow
metaerg.pl|261560	k141_136506	196	516	321	-1	No	0	K03386	PRDX2_4, ahpC	peroxiredoxin (alkyl hydroperoxide reductase subunit C) [EC:1.11.1.15]	d__Bacteria;p__Bacteroidota;c__Bacteroidia;o__Bacteroidales;f__Bacteroidaceae;g__Prevotella;s__Prevotella sp900314985
metaerg.pl|264395	k141_180998	2	421	420	1	No	0	K03386	PRDX2_4, ahpC	peroxiredoxin (alkyl hydroperoxide reductase subunit C) [EC:1.11.1.15]	d__Bacteria;p__Firmicutes_A;c__Clostridia;o__Oscillospirales;f__Oscillospiraceae;g__UBA1777;s__UBA1777 sp900321275
metaerg.pl|266232	k141_6748	1	510	510	1	No	0	K03386	PRDX2_4, ahpC	peroxiredoxin (alkyl hydroperoxide reductase subunit C) [EC:1.11.1.15]	d__Bacteria;p__Bacteroidota;c__Bacteroidia;o__Bacteroidales;f__UBA932;g__RC9;s__RC9 sp002393945
metaerg.pl|270741	k141_56364	185	508	324	1	No	0	K03386	PRDX2_4, ahpC	peroxiredoxin (alkyl hydroperoxide reductase subunit C) [EC:1.11.1.15]	d__Bacteria;p__Firmicutes_A;c__Clostridia;o__Lachnospirales;f__Lachnospiraceae;g__UBA2856;s__UBA2856 sp900313765
metaerg.pl|00325	k141_80557	26532	27092	561	-1	No	0	K03386	PRDX2_4, ahpC	peroxiredoxin (alkyl hydroperoxide reductase subunit C) [EC:1.11.1.15]	d__Bacteria;p__Bacteroidota;c__Bacteroidia;o__Bacteroidales;f__UBA932;g__Bact-11;s__Bact-11 sp002361615
metaerg.pl|01309	k141_93739	5820	6158	339	1	No	0	K03386	PRDX2_4, ahpC	peroxiredoxin (alkyl hydroperoxide reductase subunit C) [EC:1.11.1.15]	d__Bacteria;p__Bacteroidota;c__Bacteroidia;o__Bacteroidales;f__F082;g__F082;s__F082 sp900318465
metaerg.pl|02236	k141_270610	4012	4515	504	-1	No	0	K03386	PRDX2_4, ahpC	peroxiredoxin (alkyl hydroperoxide reductase subunit C) [EC:1.11.1.15]	d__Bacteria;p__Bacteroidota;c__Bacteroidia;o__Bacteroidales;f__F082;g__F082;s__F082 sp900317155
metaerg.pl|03499	k141_196283	722	1174	453	-1	No	0	K03386	PRDX2_4, ahpC	peroxiredoxin (alkyl hydroperoxide reductase subunit C) [EC:1.11.1.15]	d__Bacteria;p__Bacteroidota;c__Bacteroidia;o__Bacteroidales;f__UBA932;g__Bact-11;s__Bact-11 sp002361615
metaerg.pl|04362	k141_90371	3239	3694	456	-1	No	0	K03386	PRDX2_4, ahpC	peroxiredoxin (alkyl hydroperoxide reductase subunit C) [EC:1.11.1.15]	d__Bacteria;p__Firmicutes_A;c__Clostridia_A;o__Christensenellales;f__CAG-74;g__UBA4263;s__UBA4263 sp002395225
metaerg.pl|04955	k141_84930	3740	4576	837	-1	No	0	K03386	PRDX2_4, ahpC	peroxiredoxin (alkyl hydroperoxide reductase subunit C) [EC:1.11.1.15]	d__Bacteria;p__Bacteroidota;c__Bacteroidia;o__Bacteroidales;f__F082;g__F082;s__F082 sp900317055
metaerg.pl|05357	k141_35606	1647	2141	495	-1	No	0	K03386	PRDX2_4, ahpC	peroxiredoxin (alkyl hydroperoxide reductase subunit C) [EC:1.11.1.15]	d__Bacteria;p__Bacteroidota;c__Bacteroidia;o__Bacteroidales;f__F082;g__F082;s__F082 sp900318085
metaerg.pl|07831	k141_28450	1925	3418	1494	-1	No	0	K03386	PRDX2_4, ahpC	peroxiredoxin (alkyl hydroperoxide reductase subunit C) [EC:1.11.1.15]	d__Bacteria;p__Bacteroidota;c__Bacteroidia;o__Bacteroidales;f__UBA932;g__Bact-11;s__Bact-11 sp002361615
metaerg.pl|08249	k141_203246	1495	1944	450	-1	No	0	K03386	PRDX2_4, ahpC	peroxiredoxin (alkyl hydroperoxide reductase subunit C) [EC:1.11.1.15]	d__Bacteria;p__Bacteroidota;c__Bacteroidia;o__Bacteroidales;f__P3;g__UBA1217;s__UBA1217 sp002309335
metaerg.pl|08302	k141_82444	342	794	453	-1	No	0	K03386	PRDX2_4, ahpC	peroxiredoxin (alkyl hydroperoxide reductase subunit C) [EC:1.11.1.15]	d__Bacteria;p__Bacteroidota;c__Bacteroidia;o__Bacteroidales;f__Bacteroidaceae;g__UBA2918;s__UBA2918 sp900313715
metaerg.pl|13832	k141_21787	2	754	753	1	No	0	K03386	PRDX2_4, ahpC	peroxiredoxin (alkyl hydroperoxide reductase subunit C) [EC:1.11.1.15]	unknow
metaerg.pl|14721	k141_204373	634	1083	450	1	No	0	K03386	PRDX2_4, ahpC	peroxiredoxin (alkyl hydroperoxide reductase subunit C) [EC:1.11.1.15]	d__Bacteria;p__Bacteroidota;c__Bacteroidia;o__Bacteroidales;f__F082;g__F082;s__F082 sp900315175
metaerg.pl|25518	k141_244776	156	647	492	1	No	0	K03386	PRDX2_4, ahpC	peroxiredoxin (alkyl hydroperoxide reductase subunit C) [EC:1.11.1.15]	d__Bacteria;p__Bacteroidota;c__Bacteroidia;o__Bacteroidales;f__Bacteroidaceae;g__Prevotella;s__Prevotella sp900314715
metaerg.pl|26147	k141_205145	119	1201	1083	-1	No	0	K03386	PRDX2_4, ahpC	peroxiredoxin (alkyl hydroperoxide reductase subunit C) [EC:1.11.1.15]	d__Bacteria;p__Bacteroidota;c__Bacteroidia;o__Bacteroidales;f__Bacteroidaceae;g__Prevotella;s__Prevotella sp900316475
metaerg.pl|27306	k141_274250	182	685	504	1	No	0	K03386	PRDX2_4, ahpC	peroxiredoxin (alkyl hydroperoxide reductase subunit C) [EC:1.11.1.15]	d__Bacteria;p__Bacteroidota;c__Bacteroidia;o__Bacteroidales;f__F082;g__F082;s__F082 sp001543395
metaerg.pl|32525	k141_177374	21	1262	1242	-1	No	0	K03386	PRDX2_4, ahpC	peroxiredoxin (alkyl hydroperoxide reductase subunit C) [EC:1.11.1.15]	d__Bacteria;p__Bacteroidota;c__Bacteroidia;o__Bacteroidales;f__Bacteroidaceae;g__Prevotella;s__Prevotella sp900319305
metaerg.pl|36643	k141_85054	137	1138	1002	1	No	0	K03386	PRDX2_4, ahpC	peroxiredoxin (alkyl hydroperoxide reductase subunit C) [EC:1.11.1.15]	d__Bacteria;p__Bacteroidota;c__Bacteroidia;o__Bacteroidales;f__Bacteroidaceae;g__UBA2918;s__UBA2918 sp900313715
metaerg.pl|40982	k141_251702	604	1056	453	1	No	0	K03386	PRDX2_4, ahpC	peroxiredoxin (alkyl hydroperoxide reductase subunit C) [EC:1.11.1.15]	d__Bacteria;p__Bacteroidota;c__Bacteroidia;o__Bacteroidales;f__Bacteroidaceae;g__Prevotella;s__Prevotella sp900319305
metaerg.pl|43550	k141_225878	2	406	405	1	No	0	K03386	PRDX2_4, ahpC	peroxiredoxin (alkyl hydroperoxide reductase subunit C) [EC:1.11.1.15]	d__Bacteria;p__Bacteroidota;c__Bacteroidia;o__Bacteroidales;f__Bacteroidaceae;g__Prevotella;s__Prevotella sp900107705
metaerg.pl|46658	k141_16592	2	739	738	1	No	0	K03386	PRDX2_4, ahpC	peroxiredoxin (alkyl hydroperoxide reductase subunit C) [EC:1.11.1.15]	d__Bacteria;p__Bacteroidota;c__Bacteroidia;o__Bacteroidales;f__Paludibacteraceae;g__RUG163;s__RUG163 sp900316125
metaerg.pl|57326	k141_158930	2	937	936	-1	No	0	K03386	PRDX2_4, ahpC	peroxiredoxin (alkyl hydroperoxide reductase subunit C) [EC:1.11.1.15]	d__Bacteria;p__Firmicutes_A;c__Clostridia_A;o__Christensenellales;f__CAG-74;g__UBA4246;s__UBA4246 sp002391225
metaerg.pl|59440	k141_102621	45	479	435	1	No	0	K03386	PRDX2_4, ahpC	peroxiredoxin (alkyl hydroperoxide reductase subunit C) [EC:1.11.1.15]	d__Bacteria;p__Bacteroidota;c__Bacteroidia;o__Bacteroidales;f__UBA932;g__Bact-11;s__Bact-11 sp001602845
metaerg.pl|59384	k141_258508	2	346	345	1	No	0	K03386	PRDX2_4, ahpC	peroxiredoxin (alkyl hydroperoxide reductase subunit C) [EC:1.11.1.15]	d__Bacteria;p__Bacteroidota;c__Bacteroidia;o__Bacteroidales;f__Muribaculaceae;g__C941;s__C941 sp900318535
metaerg.pl|61559	k141_235652	205	657	453	1	No	0	K03386	PRDX2_4, ahpC	peroxiredoxin (alkyl hydroperoxide reductase subunit C) [EC:1.11.1.15]	d__Bacteria;p__Bacteroidota;c__Bacteroidia;o__Bacteroidales;f__UBA932;g__RC9;s__RC9 sp900320795
metaerg.pl|62822	k141_30729	386	838	453	-1	No	0	K03386	PRDX2_4, ahpC	peroxiredoxin (alkyl hydroperoxide reductase subunit C) [EC:1.11.1.15]	d__Bacteria;p__Bacteroidota;c__Bacteroidia;o__Bacteroidales;f__Bacteroidaceae;g__Prevotella;s__Prevotella sp900319305
metaerg.pl|66062	k141_208476	1	459	459	-1	No	0	K03386	PRDX2_4, ahpC	peroxiredoxin (alkyl hydroperoxide reductase subunit C) [EC:1.11.1.15]	d__Bacteria;p__Bacteroidota;c__Bacteroidia;o__Bacteroidales;f__F082;g__F082;s__F082 sp900318265
metaerg.pl|73198	k141_112714	1	399	399	-1	No	0	K03386	PRDX2_4, ahpC	peroxiredoxin (alkyl hydroperoxide reductase subunit C) [EC:1.11.1.15]	d__Bacteria;p__Bacteroidota;c__Bacteroidia;o__Bacteroidales;f__UBA932;g__RC9;s__RC9 sp900316525
metaerg.pl|75338	k141_118507	1	711	711	1	No	0	K03386	PRDX2_4, ahpC	peroxiredoxin (alkyl hydroperoxide reductase subunit C) [EC:1.11.1.15]	d__Bacteria;p__Bacteroidota;c__Bacteroidia;o__Bacteroidales;f__F082;g__F082;s__F082 sp002310075
metaerg.pl|76594	k141_13720	362	814	453	-1	No	0	K03386	PRDX2_4, ahpC	peroxiredoxin (alkyl hydroperoxide reductase subunit C) [EC:1.11.1.15]	d__Bacteria;p__Bacteroidota;c__Bacteroidia;o__Bacteroidales;f__Bacteroidaceae;g__Prevotellamassilia;s__Prevotellamassilia sp004558535
metaerg.pl|77814	k141_180907	319	762	444	1	No	0	K03386	PRDX2_4, ahpC	peroxiredoxin (alkyl hydroperoxide reductase subunit C) [EC:1.11.1.15]	d__Bacteria;p__Bacteroidota;c__Bacteroidia;o__Bacteroidales;f__Paludibacteraceae;g__RF16;s__RF16 sp002371785
metaerg.pl|82304	k141_204947	3	788	786	-1	No	0	K03386	PRDX2_4, ahpC	peroxiredoxin (alkyl hydroperoxide reductase subunit C) [EC:1.11.1.15]	d__Bacteria;p__Bacteroidota;c__Bacteroidia;o__Bacteroidales;f__Bacteroidaceae;g__Prevotella;s__Prevotella sp900316445
metaerg.pl|87706	k141_27881	1	342	342	1	No	0	K03386	PRDX2_4, ahpC	peroxiredoxin (alkyl hydroperoxide reductase subunit C) [EC:1.11.1.15]	d__Bacteria;p__Bacteroidota;c__Bacteroidia;o__Bacteroidales;f__P3;g__UBA1217;s__UBA1217 sp002309335
metaerg.pl|97768	k141_42186	25	546	522	1	No	0	K03386	PRDX2_4, ahpC	peroxiredoxin (alkyl hydroperoxide reductase subunit C) [EC:1.11.1.15]	d__Bacteria;p__Bacteroidota;c__Bacteroidia;o__Bacteroidales;f__F082;g__F082;s__F082 sp900317155
metaerg.pl|99504	k141_125109	316	723	408	-1	No	0	K03386	PRDX2_4, ahpC	peroxiredoxin (alkyl hydroperoxide reductase subunit C) [EC:1.11.1.15]	d__Bacteria;p__Bacteroidota;c__Bacteroidia;o__Bacteroidales;f__UBA932;g__RC9;s__RC9 sp900318015
metaerg.pl|100619	k141_189034	131	583	453	1	No	0	K03386	PRDX2_4, ahpC	peroxiredoxin (alkyl hydroperoxide reductase subunit C) [EC:1.11.1.15]	d__Bacteria;p__Bacteroidota;c__Bacteroidia;o__Bacteroidales;f__UBA932;g__RC9;s__RC9 sp900320365
metaerg.pl|103542	k141_9749	448	711	264	-1	No	0	K03386	PRDX2_4, ahpC	peroxiredoxin (alkyl hydroperoxide reductase subunit C) [EC:1.11.1.15]	d__Bacteria;p__Bacteroidota;c__Bacteroidia;o__Bacteroidales;f__UBA932;g__Bact-11;s__Bact-11 sp001602845
metaerg.pl|103742	k141_216616	190	699	510	1	No	0	K03386	PRDX2_4, ahpC	peroxiredoxin (alkyl hydroperoxide reductase subunit C) [EC:1.11.1.15]	d__Bacteria;p__Bacteroidota;c__Bacteroidia;o__Bacteroidales;f__UBA932;g__RC9;s__RC9 sp900318015
metaerg.pl|108161	k141_173454	74	697	624	-1	No	0	K03386	PRDX2_4, ahpC	peroxiredoxin (alkyl hydroperoxide reductase subunit C) [EC:1.11.1.15]	d__Eukaryota;no__Alveolata;no__Ciliophora;c__Oligohymenophorea;o__Hymenostomatida;no__Tetrahymenina;f__Tetrahymenidae;g__Tetrahymena;s__Tetrahymena thermophila;
metaerg.pl|115852	k141_25586	3	515	513	1	No	0	K03386	PRDX2_4, ahpC	peroxiredoxin (alkyl hydroperoxide reductase subunit C) [EC:1.11.1.15]	d__Bacteria;p__Bacteroidota;c__Bacteroidia;o__Bacteroidales;f__Bacteroidaceae;g__Prevotella;s__Prevotella sp900314995
metaerg.pl|116425	k141_120467	281	673	393	1	No	0	K03386	PRDX2_4, ahpC	peroxiredoxin (alkyl hydroperoxide reductase subunit C) [EC:1.11.1.15]	d__Bacteria;p__Bacteroidota;c__Bacteroidia;o__Bacteroidales;f__Bacteroidaceae;g__Prevotella;s__Prevotella sp900316445
metaerg.pl|119978	k141_77152	1	663	663	1	No	0	K03386	PRDX2_4, ahpC	peroxiredoxin (alkyl hydroperoxide reductase subunit C) [EC:1.11.1.15]	d__Bacteria;p__Bacteroidota;c__Bacteroidia;o__Bacteroidales;f__Bacteroidaceae;g__Prevotella;s__Prevotella sp002379425
metaerg.pl|134298	k141_125939	2	622	621	1	No	0	K03386	PRDX2_4, ahpC	peroxiredoxin (alkyl hydroperoxide reductase subunit C) [EC:1.11.1.15]	d__Bacteria;p__Bacteroidota;c__Bacteroidia;o__Bacteroidales;f__F082;g__F082;s__F082 sp900317155
metaerg.pl|136503	k141_24207	1	189	189	-1	No	0	K03386	PRDX2_4, ahpC	peroxiredoxin (alkyl hydroperoxide reductase subunit C) [EC:1.11.1.15]	d__Bacteria;p__Bacteroidota;c__Bacteroidia;o__Bacteroidales;f__UBA932;g__RC9;s__RC9 sp900317845
metaerg.pl|139186	k141_26038	241	618	378	-1	No	0	K03386	PRDX2_4, ahpC	peroxiredoxin (alkyl hydroperoxide reductase subunit C) [EC:1.11.1.15]	d__Bacteria;p__Bacteroidota;c__Bacteroidia;o__Bacteroidales;f__Bacteroidaceae;g__UBA6398;s__UBA6398 sp900555645
metaerg.pl|145753	k141_128624	84	506	423	-1	No	0	K03386	PRDX2_4, ahpC	peroxiredoxin (alkyl hydroperoxide reductase subunit C) [EC:1.11.1.15]	d__Bacteria;p__Bacteroidota;c__Bacteroidia;o__Bacteroidales;f__Paludibacteraceae;g__RF16;s__RF16 sp900318245
metaerg.pl|147585	k141_224580	1	195	195	-1	No	0	K03386	PRDX2_4, ahpC	peroxiredoxin (alkyl hydroperoxide reductase subunit C) [EC:1.11.1.15]	d__Bacteria;p__Bacteroidota;c__Bacteroidia;o__Bacteroidales;f__UBA932;g__RC9;s__RC9 sp900318015
metaerg.pl|149287	k141_109132	79	600	522	-1	No	0	K03386	PRDX2_4, ahpC	peroxiredoxin (alkyl hydroperoxide reductase subunit C) [EC:1.11.1.15]	d__Bacteria;p__Bacteroidota;c__Bacteroidia;o__Bacteroidales;f__F082;g__F082;s__F082 sp002311655
metaerg.pl|153028	k141_237972	398	592	195	1	No	0	K03386	PRDX2_4, ahpC	peroxiredoxin (alkyl hydroperoxide reductase subunit C) [EC:1.11.1.15]	d__Bacteria;p__Bacteroidota;c__Bacteroidia;o__Bacteroidales;f__Bacteroidaceae;g__Alloprevotella;s__Alloprevotella sp900321445
metaerg.pl|159143	k141_158722	276	584	309	-1	No	0	K03386	PRDX2_4, ahpC	peroxiredoxin (alkyl hydroperoxide reductase subunit C) [EC:1.11.1.15]	d__Bacteria;p__Bacteroidota;c__Bacteroidia;o__Bacteroidales;f__UBA932;g__RC9;s__RC9 sp900320365
metaerg.pl|158621	k141_37579	2	424	423	-1	No	0	K03386	PRDX2_4, ahpC	peroxiredoxin (alkyl hydroperoxide reductase subunit C) [EC:1.11.1.15]	d__Bacteria;p__Bacteroidota;c__Bacteroidia;o__Bacteroidales;f__Muribaculaceae;g__C941;s__C941 sp900317835
metaerg.pl|170523	k141_121936	3	497	495	-1	No	0	K03386	PRDX2_4, ahpC	peroxiredoxin (alkyl hydroperoxide reductase subunit C) [EC:1.11.1.15]	d__Bacteria;p__Bacteroidota;c__Bacteroidia;o__Bacteroidales;f__Bacteroidaceae;g__Prevotella;s__Prevotella sp002379425
metaerg.pl|173080	k141_194687	53	562	510	1	No	0	K03386	PRDX2_4, ahpC	peroxiredoxin (alkyl hydroperoxide reductase subunit C) [EC:1.11.1.15]	d__Bacteria;p__Bacteroidota;c__Bacteroidia;o__Bacteroidales;f__Bacteroidaceae;g__Prevotella;s__Prevotella sp900314715
metaerg.pl|173735	k141_175474	270	560	291	1	No	0	K03386	PRDX2_4, ahpC	peroxiredoxin (alkyl hydroperoxide reductase subunit C) [EC:1.11.1.15]	d__Bacteria;p__Bacteroidota;c__Bacteroidia;o__Bacteroidales;f__UBA932;g__Bact-11;s__Bact-11 sp001602845
metaerg.pl|178705	k141_174605	185	553	369	1	No	0	K03386	PRDX2_4, ahpC	peroxiredoxin (alkyl hydroperoxide reductase subunit C) [EC:1.11.1.15]	d__Archaea;p__Thermoplasmatota;c__Thermoplasmata;o__Methanomassiliicoccales;f__Methanomethylophilaceae;g__ISO4-G1;s__ISO4-G1 sp001563305
metaerg.pl|186162	k141_60927	255	542	288	1	No	0	K03386	PRDX2_4, ahpC	peroxiredoxin (alkyl hydroperoxide reductase subunit C) [EC:1.11.1.15]	d__Bacteria;p__Bacteroidota;c__Bacteroidia;o__Bacteroidales;f__UBA932;g__RC9;s__RC9 sp900316245
metaerg.pl|186517	k141_35029	2	448	447	1	No	0	K03386	PRDX2_4, ahpC	peroxiredoxin (alkyl hydroperoxide reductase subunit C) [EC:1.11.1.15]	d__Bacteria;p__Bacteroidota;c__Bacteroidia;o__Bacteroidales;f__P3;g__UBA1711;s__UBA1711 sp900317125
metaerg.pl|190804	k141_3605	3	503	501	1	No	0	K03386	PRDX2_4, ahpC	peroxiredoxin (alkyl hydroperoxide reductase subunit C) [EC:1.11.1.15]	d__Bacteria;p__Bacteroidota;c__Bacteroidia;o__Bacteroidales;f__Bacteroidaceae;g__Prevotella;s__Prevotella sp002392835
metaerg.pl|199071	k141_62241	2	511	510	1	No	0	K03386	PRDX2_4, ahpC	peroxiredoxin (alkyl hydroperoxide reductase subunit C) [EC:1.11.1.15]	d__Bacteria;p__Bacteroidota;c__Bacteroidia;o__Bacteroidales;f__F082;g__F082;s__F082 sp900317155
metaerg.pl|208712	k141_63204	3	515	513	1	No	0	K03386	PRDX2_4, ahpC	peroxiredoxin (alkyl hydroperoxide reductase subunit C) [EC:1.11.1.15]	d__Bacteria;p__Bacteroidota;c__Bacteroidia;o__Bacteroidales;f__Bacteroidaceae;g__Alloprevotella;s__Alloprevotella sp900321445
metaerg.pl|209338	k141_50157	96	515	420	-1	No	0	K03386	PRDX2_4, ahpC	peroxiredoxin (alkyl hydroperoxide reductase subunit C) [EC:1.11.1.15]	d__Bacteria;p__Bacteroidota;c__Bacteroidia;o__Bacteroidales;f__Bacteroidaceae;g__Prevotella;s__Prevotella sp900318885
metaerg.pl|211457	k141_182885	3	512	510	1	No	0	K03386	PRDX2_4, ahpC	peroxiredoxin (alkyl hydroperoxide reductase subunit C) [EC:1.11.1.15]	d__Bacteria;p__Bacteroidota;c__Bacteroidia;o__Bacteroidales;f__P3;g__UBA1711;s__UBA1711 sp900318275
metaerg.pl|211239	k141_100563	1	369	369	-1	No	0	K03386	PRDX2_4, ahpC	peroxiredoxin (alkyl hydroperoxide reductase subunit C) [EC:1.11.1.15]	d__Bacteria;p__Bacteroidota;c__Bacteroidia;o__Bacteroidales;f__UBA932;g__RC9;s__RC9 sp900316525
metaerg.pl|218917	k141_218943	3	506	504	-1	No	0	K03386	PRDX2_4, ahpC	peroxiredoxin (alkyl hydroperoxide reductase subunit C) [EC:1.11.1.15]	d__Archaea;p__Thermoplasmatota;c__Thermoplasmata;o__Methanomassiliicoccales;f__Methanomethylophilaceae;g__Methanomethylophilus;s__Methanomethylophilus sp002503545
metaerg.pl|02033	k141_299269	7056	7616	561	1	No	0	K03386	PRDX2_4, ahpC	peroxiredoxin (alkyl hydroperoxide reductase subunit C) [EC:1.11.1.15]	d__Bacteria;p__Bacteroidota;c__Bacteroidia;o__Bacteroidales;f__UBA932;g__Bact-11;s__Bact-11 sp002361615
metaerg.pl|03301	k141_229226	6722	7225	504	1	No	0	K03386	PRDX2_4, ahpC	peroxiredoxin (alkyl hydroperoxide reductase subunit C) [EC:1.11.1.15]	d__Bacteria;p__Bacteroidota;c__Bacteroidia;o__Bacteroidales;f__F082;g__F082;s__F082 sp900317155
metaerg.pl|03799	k141_348564	10559	11014	456	1	No	0	K03386	PRDX2_4, ahpC	peroxiredoxin (alkyl hydroperoxide reductase subunit C) [EC:1.11.1.15]	d__Bacteria;p__Bacteroidota;c__Bacteroidia;o__Bacteroidales;f__UBA932;g__RC9;s__RC9 sp900320365
metaerg.pl|03955	k141_312819	9228	9677	450	-1	No	0	K03386	PRDX2_4, ahpC	peroxiredoxin (alkyl hydroperoxide reductase subunit C) [EC:1.11.1.15]	d__Bacteria;p__Bacteroidota;c__Bacteroidia;o__Bacteroidales;f__P3;g__UBA1217;s__UBA1217 sp002309335
metaerg.pl|04225	k141_250025	6355	7848	1494	1	No	0	K03386	PRDX2_4, ahpC	peroxiredoxin (alkyl hydroperoxide reductase subunit C) [EC:1.11.1.15]	d__Bacteria;p__Bacteroidota;c__Bacteroidia;o__Bacteroidales;f__UBA932;g__Bact-11;s__Bact-11 sp002361615
metaerg.pl|10991	k141_321512	425	868	444	1	No	0	K03386	PRDX2_4, ahpC	peroxiredoxin (alkyl hydroperoxide reductase subunit C) [EC:1.11.1.15]	d__Bacteria;p__Bacteroidota;c__Bacteroidia;o__Bacteroidales;f__F082;g__F082;s__F082 sp900318265
metaerg.pl|15043	k141_26011	2493	2942	450	-1	No	0	K03386	PRDX2_4, ahpC	peroxiredoxin (alkyl hydroperoxide reductase subunit C) [EC:1.11.1.15]	d__Bacteria;p__Bacteroidota;c__Bacteroidia;o__Bacteroidales;f__F082;g__F082;s__F082 sp900315175
metaerg.pl|15711	k141_223592	1429	2265	837	1	No	0	K03386	PRDX2_4, ahpC	peroxiredoxin (alkyl hydroperoxide reductase subunit C) [EC:1.11.1.15]	d__Bacteria;p__Bacteroidota;c__Bacteroidia;o__Bacteroidales;f__F082;g__F082;s__F082 sp900317055
metaerg.pl|16276	k141_376947	2439	2843	405	1	No	0	K03386	PRDX2_4, ahpC	peroxiredoxin (alkyl hydroperoxide reductase subunit C) [EC:1.11.1.15]	d__Bacteria;p__Firmicutes_A;c__Clostridia;o__Lachnospirales;f__Lachnospiraceae;g__UBA2868;s__UBA2868 sp900320345
metaerg.pl|16762	k141_65196	1498	1941	444	-1	No	0	K03386	PRDX2_4, ahpC	peroxiredoxin (alkyl hydroperoxide reductase subunit C) [EC:1.11.1.15]	d__Bacteria;p__Bacteroidota;c__Bacteroidia;o__Bacteroidales;f__Bacteroidaceae;g__UBA1179;s__UBA1179 sp002310015
metaerg.pl|21010	k141_202113	593	1681	1089	1	No	0	K03386	PRDX2_4, ahpC	peroxiredoxin (alkyl hydroperoxide reductase subunit C) [EC:1.11.1.15]	d__Bacteria;p__Bacteroidota;c__Bacteroidia;o__Bacteroidales;f__F082;g__F082;s__F082 sp900317155
metaerg.pl|21933	k141_122091	4	480	477	-1	No	0	K03386	PRDX2_4, ahpC	peroxiredoxin (alkyl hydroperoxide reductase subunit C) [EC:1.11.1.15]	d__Bacteria;p__Bacteroidota;c__Bacteroidia;o__Bacteroidales;f__Bacteroidaceae;g__Prevotella;s__Prevotella sp900314715
metaerg.pl|23377	k141_249767	1220	1672	453	1	No	0	K03386	PRDX2_4, ahpC	peroxiredoxin (alkyl hydroperoxide reductase subunit C) [EC:1.11.1.15]	d__Bacteria;p__Bacteroidota;c__Bacteroidia;o__Bacteroidales;f__Bacteroidaceae;g__UBA2918;s__UBA2918 sp900313715
metaerg.pl|24112	k141_190968	93	536	444	1	No	0	K03386	PRDX2_4, ahpC	peroxiredoxin (alkyl hydroperoxide reductase subunit C) [EC:1.11.1.15]	d__Bacteria;p__Bacteroidota;c__Bacteroidia;o__Bacteroidales;f__P3;g__UBA1217;s__UBA1217 sp002309335
metaerg.pl|24310	k141_25788	1684	2088	405	1	No	0	K03386	PRDX2_4, ahpC	peroxiredoxin (alkyl hydroperoxide reductase subunit C) [EC:1.11.1.15]	d__Bacteria;p__Bacteroidota;c__Bacteroidia;o__Bacteroidales;f__UBA932;g__Bact-11;s__Bact-11 sp001602845
metaerg.pl|25984	k141_76861	1039	1530	492	1	No	0	K03386	PRDX2_4, ahpC	peroxiredoxin (alkyl hydroperoxide reductase subunit C) [EC:1.11.1.15]	d__Bacteria;p__Bacteroidota;c__Bacteroidia;o__Bacteroidales;f__Bacteroidaceae;g__Prevotella;s__Prevotella sp900314715
metaerg.pl|26272	k141_321431	68	577	510	-1	No	0	K03386	PRDX2_4, ahpC	peroxiredoxin (alkyl hydroperoxide reductase subunit C) [EC:1.11.1.15]	d__Bacteria;p__Proteobacteria;c__Gammaproteobacteria;o__Burkholderiales;f__Burkholderiaceae;g__Comamonas;s__Comamonas kerstersii
metaerg.pl|27501	k141_352460	813	1307	495	1	No	0	K03386	PRDX2_4, ahpC	peroxiredoxin (alkyl hydroperoxide reductase subunit C) [EC:1.11.1.15]	d__Bacteria;p__Bacteroidota;c__Bacteroidia;o__Bacteroidales;f__F082;g__F082;s__F082 sp900318085
metaerg.pl|29624	k141_180805	368	1462	1095	-1	No	0	K03386	PRDX2_4, ahpC	peroxiredoxin (alkyl hydroperoxide reductase subunit C) [EC:1.11.1.15]	d__Bacteria;p__Bacteroidota;c__Bacteroidia;o__Bacteroidales;f__Bacteroidaceae;g__UBA2918;s__UBA2918 sp002349865
metaerg.pl|31870	k141_316021	837	1289	453	-1	No	0	K03386	PRDX2_4, ahpC	peroxiredoxin (alkyl hydroperoxide reductase subunit C) [EC:1.11.1.15]	d__Bacteria;p__Bacteroidota;c__Bacteroidia;o__Bacteroidales;f__Bacteroidaceae;g__UBA4334;s__UBA4334 sp900316505
metaerg.pl|36704	k141_217252	1034	1372	339	-1	No	0	K03386	PRDX2_4, ahpC	peroxiredoxin (alkyl hydroperoxide reductase subunit C) [EC:1.11.1.15]	d__Bacteria;p__Bacteroidota;c__Bacteroidia;o__Bacteroidales;f__Bacteroidaceae;g__Prevotella;s__Prevotella sp900319305
metaerg.pl|40772	k141_259919	522	1079	558	1	No	0	K03386	PRDX2_4, ahpC	peroxiredoxin (alkyl hydroperoxide reductase subunit C) [EC:1.11.1.15]	d__Bacteria;p__Bacteroidota;c__Bacteroidia;o__Bacteroidales;f__Bacteroidaceae;g__Prevotella;s__Prevotella sp002379425
metaerg.pl|40867	k141_201486	472	1326	855	-1	No	0	K03386	PRDX2_4, ahpC	peroxiredoxin (alkyl hydroperoxide reductase subunit C) [EC:1.11.1.15]	d__Bacteria;p__Proteobacteria;c__Gammaproteobacteria;o__Burkholderiales;f__Rhodocyclaceae;g__Thauera;s__Thauera terpenica
metaerg.pl|40934	k141_92554	3	392	390	1	No	0	K03386	PRDX2_4, ahpC	peroxiredoxin (alkyl hydroperoxide reductase subunit C) [EC:1.11.1.15]	d__Bacteria;p__Bacteroidota;c__Bacteroidia;o__Bacteroidales;f__UBA932;g__Bact-11;s__Bact-11 sp001602845
metaerg.pl|41467	k141_185160	3	965	963	-1	No	0	K03386	PRDX2_4, ahpC	peroxiredoxin (alkyl hydroperoxide reductase subunit C) [EC:1.11.1.15]	d__Bacteria;p__Bacteroidota;c__Bacteroidia;o__Bacteroidales;f__Bacteroidaceae;g__Prevotella;s__Prevotella sp900316445
metaerg.pl|44197	k141_35787	773	1216	444	1	No	0	K03386	PRDX2_4, ahpC	peroxiredoxin (alkyl hydroperoxide reductase subunit C) [EC:1.11.1.15]	d__Bacteria;p__Bacteroidota;c__Bacteroidia;o__Bacteroidales;f__Paludibacteraceae;g__RF16;s__RF16 sp002371785
metaerg.pl|45705	k141_201062	838	1341	504	1	No	0	K03386	PRDX2_4, ahpC	peroxiredoxin (alkyl hydroperoxide reductase subunit C) [EC:1.11.1.15]	d__Bacteria;p__Bacteroidota;c__Bacteroidia;o__Bacteroidales;f__F082;g__F082;s__F082 sp001543395
metaerg.pl|45868	k141_117261	2	568	567	1	No	0	K03386	PRDX2_4, ahpC	peroxiredoxin (alkyl hydroperoxide reductase subunit C) [EC:1.11.1.15]	d__Bacteria;p__Fibrobacterota;c__Fibrobacteria;o__Fibrobacterales;f__Fibrobacteraceae;g__Fibrobacter;s__Fibrobacter succinogenes
metaerg.pl|52378	k141_85760	155	1270	1116	1	No	0	K03386	PRDX2_4, ahpC	peroxiredoxin (alkyl hydroperoxide reductase subunit C) [EC:1.11.1.15]	d__Bacteria;p__Bacteroidota;c__Bacteroidia;o__Bacteroidales;f__UBA932;g__Bact-11;s__Bact-11 sp002361615
metaerg.pl|55388	k141_111646	376	1230	855	1	No	0	K03386	PRDX2_4, ahpC	peroxiredoxin (alkyl hydroperoxide reductase subunit C) [EC:1.11.1.15]	d__Bacteria;p__Bacteroidota;c__Bacteroidia;o__Bacteroidales;f__Bacteroidaceae;g__Prevotella;s__Prevotella sp900319305
metaerg.pl|62640	k141_357892	3	299	297	1	No	0	K03386	PRDX2_4, ahpC	peroxiredoxin (alkyl hydroperoxide reductase subunit C) [EC:1.11.1.15]	d__Bacteria;p__Firmicutes_A;c__Clostridia_A;o__Christensenellales;f__CAG-74;g__GCA-900199385;s__GCA-900199385 sp900318145
metaerg.pl|69028	k141_155241	274	1089	816	1	No	0	K03386	PRDX2_4, ahpC	peroxiredoxin (alkyl hydroperoxide reductase subunit C) [EC:1.11.1.15]	d__Bacteria;p__Bacteroidota;c__Bacteroidia;o__Bacteroidales;f__Bacteroidaceae;g__UBA2918;s__UBA2918 sp900313715
metaerg.pl|69141	k141_15261	2	871	870	1	No	0	K03386	PRDX2_4, ahpC	peroxiredoxin (alkyl hydroperoxide reductase subunit C) [EC:1.11.1.15]	unknow
metaerg.pl|70068	k141_198498	849	1082	234	1	No	0	K03386	PRDX2_4, ahpC	peroxiredoxin (alkyl hydroperoxide reductase subunit C) [EC:1.11.1.15]	d__Bacteria;p__Bacteroidota;c__Bacteroidia;o__Bacteroidales;f__UBA932;g__RC9;s__RC9 sp002373715
metaerg.pl|71460	k141_164495	1	381	381	1	No	0	K03386	PRDX2_4, ahpC	peroxiredoxin (alkyl hydroperoxide reductase subunit C) [EC:1.11.1.15]	d__Bacteria;p__Bacteroidota;c__Bacteroidia;o__Bacteroidales;f__Paludibacteraceae;g__UBA1181;s__UBA1181 sp002310215
metaerg.pl|73830	k141_290683	293	1051	759	-1	No	0	K03386	PRDX2_4, ahpC	peroxiredoxin (alkyl hydroperoxide reductase subunit C) [EC:1.11.1.15]	d__Bacteria;p__Bacteroidota;c__Bacteroidia;o__Bacteroidales;f__Bacteroidaceae;g__Prevotella;s__Prevotella sp900315745
metaerg.pl|74348	k141_158138	1	387	387	1	No	0	K03386	PRDX2_4, ahpC	peroxiredoxin (alkyl hydroperoxide reductase subunit C) [EC:1.11.1.15]	d__Bacteria;p__Bacteroidota;c__Bacteroidia;o__Bacteroidales;f__UBA932;g__RC9;s__RC9 sp900313275
metaerg.pl|75770	k141_115744	1	390	390	-1	No	0	K03386	PRDX2_4, ahpC	peroxiredoxin (alkyl hydroperoxide reductase subunit C) [EC:1.11.1.15]	d__Bacteria;p__Bacteroidota;c__Bacteroidia;o__Bacteroidales;f__Bacteroidaceae;g__Prevotella;s__Prevotella sp900316265
metaerg.pl|82814	k141_213785	193	609	417	1	No	0	K03386	PRDX2_4, ahpC	peroxiredoxin (alkyl hydroperoxide reductase subunit C) [EC:1.11.1.15]	d__Bacteria;p__Bacteroidota;c__Bacteroidia;o__Bacteroidales;f__UBA932;g__RC9;s__RC9 sp900318015
metaerg.pl|83862	k141_145132	1	456	456	1	No	0	K03386	PRDX2_4, ahpC	peroxiredoxin (alkyl hydroperoxide reductase subunit C) [EC:1.11.1.15]	d__Bacteria;p__Bacteroidota;c__Bacteroidia;o__Bacteroidales;f__UBA932;g__RC9;s__RC9 sp002373715
metaerg.pl|87880	k141_342323	251	958	708	-1	No	0	K03386	PRDX2_4, ahpC	peroxiredoxin (alkyl hydroperoxide reductase subunit C) [EC:1.11.1.15]	d__Bacteria;p__Bacteroidota;c__Bacteroidia;o__Bacteroidales;f__UBA932;g__Bact-11;s__Bact-11 sp002361615
metaerg.pl|89620	k141_106192	1	948	948	-1	No	0	K03386	PRDX2_4, ahpC	peroxiredoxin (alkyl hydroperoxide reductase subunit C) [EC:1.11.1.15]	d__Bacteria;p__Bacteroidota;c__Bacteroidia;o__Bacteroidales;f__Bacteroidaceae;g__Prevotella;s__Prevotella sp900316445
metaerg.pl|92200	k141_75098	3	545	543	-1	No	0	K03386	PRDX2_4, ahpC	peroxiredoxin (alkyl hydroperoxide reductase subunit C) [EC:1.11.1.15]	d__Bacteria;p__Bacteroidota;c__Bacteroidia;o__Bacteroidales;f__Bacteroidaceae;g__Prevotella;s__Prevotella sp900316445
metaerg.pl|92547	k141_261304	415	867	453	-1	No	0	K03386	PRDX2_4, ahpC	peroxiredoxin (alkyl hydroperoxide reductase subunit C) [EC:1.11.1.15]	d__Bacteria;p__Bacteroidota;c__Bacteroidia;o__Bacteroidales;f__Bacteroidaceae;g__Prevotella;s__Prevotella sp900316445
metaerg.pl|92497	k141_379414	3	464	462	-1	No	0	K03386	PRDX2_4, ahpC	peroxiredoxin (alkyl hydroperoxide reductase subunit C) [EC:1.11.1.15]	d__Bacteria;p__Bacteroidota;c__Bacteroidia;o__Bacteroidales;f__Bacteroidaceae;g__Prevotella;s__Prevotella sp900316445
metaerg.pl|94165	k141_17214	3	311	309	1	No	0	K03386	PRDX2_4, ahpC	peroxiredoxin (alkyl hydroperoxide reductase subunit C) [EC:1.11.1.15]	d__Bacteria;p__Bacteroidota;c__Bacteroidia;o__Bacteroidales;f__Bacteroidaceae;g__Prevotella;s__Prevotella sp900314715
metaerg.pl|99382	k141_45559	242	703	462	-1	No	0	K03386	PRDX2_4, ahpC	peroxiredoxin (alkyl hydroperoxide reductase subunit C) [EC:1.11.1.15]	d__Bacteria;p__Bacteroidota;c__Bacteroidia;o__Bacteroidales;f__UBA932;g__RC9;s__RC9 sp900541925
metaerg.pl|104147	k141_215269	356	736	381	1	No	0	K03386	PRDX2_4, ahpC	peroxiredoxin (alkyl hydroperoxide reductase subunit C) [EC:1.11.1.15]	d__Bacteria;p__Bacteroidota;c__Bacteroidia;o__Bacteroidales;f__Bacteroidaceae;g__Prevotella;s__Prevotella sp900316985
metaerg.pl|108662	k141_74026	584	859	276	-1	No	0	K03386	PRDX2_4, ahpC	peroxiredoxin (alkyl hydroperoxide reductase subunit C) [EC:1.11.1.15]	d__Bacteria;p__Bacteroidota;c__Bacteroidia;o__Bacteroidales;f__UBA932;g__Bact-11;s__Bact-11 sp001602845
metaerg.pl|118577	k141_337981	292	822	531	-1	No	0	K03386	PRDX2_4, ahpC	peroxiredoxin (alkyl hydroperoxide reductase subunit C) [EC:1.11.1.15]	d__Bacteria;p__Bacteroidota;c__Bacteroidia;o__Bacteroidales;f__P3;g__UBA1711;s__UBA1711 sp002309955
metaerg.pl|122200	k141_134726	167	472	306	-1	No	0	K03386	PRDX2_4, ahpC	peroxiredoxin (alkyl hydroperoxide reductase subunit C) [EC:1.11.1.15]	d__Bacteria;p__Bacteroidota;c__Bacteroidia;o__Bacteroidales;f__F082;g__F082;s__F082 sp900318265
metaerg.pl|123457	k141_155720	223	654	432	1	No	0	K03386	PRDX2_4, ahpC	peroxiredoxin (alkyl hydroperoxide reductase subunit C) [EC:1.11.1.15]	d__Bacteria;p__Bacteroidota;c__Bacteroidia;o__Bacteroidales;f__UBA932;g__RC9;s__RC9 sp900316525
metaerg.pl|124132	k141_337187	2	802	801	-1	No	0	K03386	PRDX2_4, ahpC	peroxiredoxin (alkyl hydroperoxide reductase subunit C) [EC:1.11.1.15]	d__Bacteria;p__Bacteroidota;c__Bacteroidia;o__Bacteroidales;f__F082;g__F082;s__F082 sp002310075
metaerg.pl|127657	k141_195103	87	791	705	-1	No	0	K03386	PRDX2_4, ahpC	peroxiredoxin (alkyl hydroperoxide reductase subunit C) [EC:1.11.1.15]	d__Bacteria;p__Bacteroidota;c__Bacteroidia;o__Bacteroidales;f__Bacteroidaceae;g__Prevotella;s__Prevotella sp900315765
metaerg.pl|134334	k141_131304	3	335	333	1	No	0	K03386	PRDX2_4, ahpC	peroxiredoxin (alkyl hydroperoxide reductase subunit C) [EC:1.11.1.15]	d__Bacteria;p__Bacteroidota;c__Bacteroidia;o__Bacteroidales;f__Bacteroidaceae;g__Prevotella;s__Prevotella sp900316445
metaerg.pl|135182	k141_337687	210	716	507	1	No	0	K03386	PRDX2_4, ahpC	peroxiredoxin (alkyl hydroperoxide reductase subunit C) [EC:1.11.1.15]	d__Bacteria;p__Bacteroidota;c__Bacteroidia;o__Bacteroidales;f__UBA932;g__RC9;s__RC9 sp900320795
metaerg.pl|136195	k141_351300	2	766	765	1	No	0	K03386	PRDX2_4, ahpC	peroxiredoxin (alkyl hydroperoxide reductase subunit C) [EC:1.11.1.15]	d__Bacteria;p__Firmicutes_A;c__Clostridia;o__Lachnospirales;f__Lachnospiraceae;g__CAG-791;s__CAG-791 sp900101015
metaerg.pl|138339	k141_222283	262	516	255	1	No	0	K03386	PRDX2_4, ahpC	peroxiredoxin (alkyl hydroperoxide reductase subunit C) [EC:1.11.1.15]	d__Bacteria;p__Bacteroidota;c__Bacteroidia;o__Bacteroidales;f__Muribaculaceae;g__C941;s__C941 sp900318345
metaerg.pl|140837	k141_349617	3	689	687	1	No	0	K03386	PRDX2_4, ahpC	peroxiredoxin (alkyl hydroperoxide reductase subunit C) [EC:1.11.1.15]	d__Bacteria;p__Bacteroidota;c__Bacteroidia;o__Bacteroidales;f__Bacteroidaceae;g__Prevotella;s__Prevotella sp900316475
metaerg.pl|141197	k141_362458	3	737	735	1	No	0	K03386	PRDX2_4, ahpC	peroxiredoxin (alkyl hydroperoxide reductase subunit C) [EC:1.11.1.15]	d__Bacteria;p__Bacteroidota;c__Bacteroidia;o__Bacteroidales;f__Tannerellaceae;g__Parabacteroides;s__Parabacteroides sp003473295
metaerg.pl|144623	k141_125424	39	743	705	1	No	0	K03386	PRDX2_4, ahpC	peroxiredoxin (alkyl hydroperoxide reductase subunit C) [EC:1.11.1.15]	d__Bacteria;p__Bacteroidota;c__Bacteroidia;o__Bacteroidales;f__Bacteroidaceae;g__Prevotella;s__Prevotella sp900319305
metaerg.pl|144783	k141_99336	1	276	276	-1	No	0	K03386	PRDX2_4, ahpC	peroxiredoxin (alkyl hydroperoxide reductase subunit C) [EC:1.11.1.15]	d__Bacteria;p__Bacteroidota;c__Bacteroidia;o__Bacteroidales;f__Bacteroidaceae;g__Prevotella;s__Prevotella sp900316445
metaerg.pl|147741	k141_148724	46	735	690	1	No	0	K03386	PRDX2_4, ahpC	peroxiredoxin (alkyl hydroperoxide reductase subunit C) [EC:1.11.1.15]	d__Bacteria;p__Firmicutes_A;c__Clostridia_A;o__Christensenellales;f__CAG-74;g__GCA-900199385;s__GCA-900199385 sp900315315
metaerg.pl|151566	k141_351268	33	728	696	1	No	0	K03386	PRDX2_4, ahpC	peroxiredoxin (alkyl hydroperoxide reductase subunit C) [EC:1.11.1.15]	unknow
metaerg.pl|151978	k141_164036	1	501	501	1	No	0	K03386	PRDX2_4, ahpC	peroxiredoxin (alkyl hydroperoxide reductase subunit C) [EC:1.11.1.15]	d__Bacteria;p__Bacteroidota;c__Bacteroidia;o__Bacteroidales;f__F082;g__F082;s__F082 sp900317155
metaerg.pl|159899	k141_128002	219	653	435	-1	No	0	K03386	PRDX2_4, ahpC	peroxiredoxin (alkyl hydroperoxide reductase subunit C) [EC:1.11.1.15]	d__Bacteria;p__Bacteroidota;c__Bacteroidia;o__Bacteroidales;f__UBA932;g__RC9;s__RC9 sp900320365
metaerg.pl|162282	k141_292212	1	474	474	1	No	0	K03386	PRDX2_4, ahpC	peroxiredoxin (alkyl hydroperoxide reductase subunit C) [EC:1.11.1.15]	d__Bacteria;p__Bacteroidota;c__Bacteroidia;o__Bacteroidales;f__F082;g__F082;s__F082 sp001543395
metaerg.pl|166594	k141_31378	1	465	465	1	No	0	K03386	PRDX2_4, ahpC	peroxiredoxin (alkyl hydroperoxide reductase subunit C) [EC:1.11.1.15]	d__Bacteria;p__Bacteroidota;c__Bacteroidia;o__Bacteroidales;f__Bacteroidaceae;g__Prevotella;s__Prevotella sp900318885
metaerg.pl|166233	k141_323320	121	573	453	-1	No	0	K03386	PRDX2_4, ahpC	peroxiredoxin (alkyl hydroperoxide reductase subunit C) [EC:1.11.1.15]	d__Bacteria;p__Bacteroidota;c__Bacteroidia;o__Bacteroidales;f__Bacteroidaceae;g__Prevotella;s__Prevotella sp900318685
metaerg.pl|166445	k141_332403	2	553	552	-1	No	0	K03386	PRDX2_4, ahpC	peroxiredoxin (alkyl hydroperoxide reductase subunit C) [EC:1.11.1.15]	d__Bacteria;p__Firmicutes_A;c__Clostridia;o__Oscillospirales;f__Acutalibacteraceae;g__UMGS263;s__UMGS263 sp900540535
metaerg.pl|169650	k141_224791	2	559	558	1	No	0	K03386	PRDX2_4, ahpC	peroxiredoxin (alkyl hydroperoxide reductase subunit C) [EC:1.11.1.15]	d__Bacteria;p__Bacteroidota;c__Bacteroidia;o__Bacteroidales;f__UBA932;g__RC9;s__RC9 sp900317065
metaerg.pl|173868	k141_194434	119	568	450	1	No	0	K03386	PRDX2_4, ahpC	peroxiredoxin (alkyl hydroperoxide reductase subunit C) [EC:1.11.1.15]	d__Bacteria;p__Bacteroidota;c__Bacteroidia;o__Bacteroidales;f__Bacteroidaceae;g__UBA4372;s__UBA4372 sp002395775
metaerg.pl|175540	k141_254422	74	676	603	1	No	0	K03386	PRDX2_4, ahpC	peroxiredoxin (alkyl hydroperoxide reductase subunit C) [EC:1.11.1.15]	d__Bacteria;p__Bacteroidota;c__Bacteroidia;o__Bacteroidales;f__Bacteroidaceae;g__Prevotella;s__Prevotella sp900315455
metaerg.pl|183680	k141_342797	1	663	663	1	No	0	K03386	PRDX2_4, ahpC	peroxiredoxin (alkyl hydroperoxide reductase subunit C) [EC:1.11.1.15]	d__Bacteria;p__Bacteroidota;c__Bacteroidia;o__Bacteroidales;f__Bacteroidaceae;g__UBA1179;s__UBA1179 sp900319225
metaerg.pl|184118	k141_206702	2	373	372	-1	No	0	K03386	PRDX2_4, ahpC	peroxiredoxin (alkyl hydroperoxide reductase subunit C) [EC:1.11.1.15]	d__Bacteria;p__Bacteroidota;c__Bacteroidia;o__Bacteroidales;f__WCHB1-69;g__F23-D06;s__F23-D06 sp900316305
metaerg.pl|192175	k141_364126	3	536	534	1	No	0	K03386	PRDX2_4, ahpC	peroxiredoxin (alkyl hydroperoxide reductase subunit C) [EC:1.11.1.15]	d__Bacteria;p__Bacteroidota;c__Bacteroidia;o__Bacteroidales;f__Bacteroidaceae;g__Prevotella;s__Prevotella sp900319305
metaerg.pl|194142	k141_242160	2	469	468	-1	No	0	K03386	PRDX2_4, ahpC	peroxiredoxin (alkyl hydroperoxide reductase subunit C) [EC:1.11.1.15]	d__Bacteria;p__Bacteroidota;c__Bacteroidia;o__Bacteroidales;f__UBA3663;g__UBA3663;s__UBA3663 sp900319235
metaerg.pl|197009	k141_189547	142	639	498	1	No	0	K03386	PRDX2_4, ahpC	peroxiredoxin (alkyl hydroperoxide reductase subunit C) [EC:1.11.1.15]	d__Bacteria;p__Firmicutes_A;c__Clostridia_A;o__Christensenellales;f__CAG-74;g__GCA-900199385;s__GCA-900199385 sp900318145
metaerg.pl|201517	k141_261197	3	389	387	1	No	0	K03386	PRDX2_4, ahpC	peroxiredoxin (alkyl hydroperoxide reductase subunit C) [EC:1.11.1.15]	d__Bacteria;p__Bacteroidota;c__Bacteroidia;o__Bacteroidales;f__Bacteroidaceae;g__UBA1179;s__UBA1179 sp900319225
metaerg.pl|202014	k141_309803	3	419	417	-1	No	0	K03386	PRDX2_4, ahpC	peroxiredoxin (alkyl hydroperoxide reductase subunit C) [EC:1.11.1.15]	d__Bacteria;p__Bacteroidota;c__Bacteroidia;o__Bacteroidales;f__P3;g__UBA1217;s__UBA1217 sp002309335
metaerg.pl|204085	k141_278011	3	629	627	1	No	0	K03386	PRDX2_4, ahpC	peroxiredoxin (alkyl hydroperoxide reductase subunit C) [EC:1.11.1.15]	d__Bacteria;p__Bacteroidota;c__Bacteroidia;o__Bacteroidales;f__Bacteroidaceae;g__Prevotella;s__Prevotella sp002353525
metaerg.pl|205914	k141_138034	153	608	456	1	No	0	K03386	PRDX2_4, ahpC	peroxiredoxin (alkyl hydroperoxide reductase subunit C) [EC:1.11.1.15]	d__Bacteria;p__Firmicutes_A;c__Clostridia;o__Oscillospirales;f__CAG-272;g__CAG-390;s__CAG-390 sp900321265
metaerg.pl|213596	k141_185297	2	415	414	-1	No	0	K03386	PRDX2_4, ahpC	peroxiredoxin (alkyl hydroperoxide reductase subunit C) [EC:1.11.1.15]	d__Bacteria;p__Fibrobacterota;c__Fibrobacteria;o__Fibrobacterales;f__Fibrobacteraceae;g__Fibrobacter;s__Fibrobacter sp900142495
metaerg.pl|215763	k141_291990	1	462	462	1	No	0	K03386	PRDX2_4, ahpC	peroxiredoxin (alkyl hydroperoxide reductase subunit C) [EC:1.11.1.15]	d__Bacteria;p__Bacteroidota;c__Bacteroidia;o__Bacteroidales;f__Bacteroidaceae;g__UBA1179;s__UBA1179 sp900319225
metaerg.pl|221316	k141_57515	3	605	603	-1	No	0	K03386	PRDX2_4, ahpC	peroxiredoxin (alkyl hydroperoxide reductase subunit C) [EC:1.11.1.15]	d__Bacteria;p__Bacteroidota;c__Bacteroidia;o__Bacteroidales;f__WCHB1-69;g__F23-D06;s__F23-D06 sp002392325
metaerg.pl|222221	k141_95483	78	533	456	-1	No	0	K03386	PRDX2_4, ahpC	peroxiredoxin (alkyl hydroperoxide reductase subunit C) [EC:1.11.1.15]	d__Bacteria;p__Bacteroidota;c__Bacteroidia;o__Bacteroidales;f__UBA932;g__Bact-11;s__Bact-11 sp001602845
metaerg.pl|227718	k141_145698	3	395	393	-1	No	0	K03386	PRDX2_4, ahpC	peroxiredoxin (alkyl hydroperoxide reductase subunit C) [EC:1.11.1.15]	d__Bacteria;p__Bacteroidota;c__Bacteroidia;o__Bacteroidales;f__P3;g__UBA1711;s__UBA1711 sp900319865
metaerg.pl|232798	k141_176987	1	300	300	-1	No	0	K03386	PRDX2_4, ahpC	peroxiredoxin (alkyl hydroperoxide reductase subunit C) [EC:1.11.1.15]	d__Bacteria;p__Bacteroidota;c__Bacteroidia;o__Bacteroidales;f__Bacteroidaceae;g__Prevotella;s__Prevotella sp900316445
metaerg.pl|240527	k141_127519	2	262	261	-1	No	0	K03386	PRDX2_4, ahpC	peroxiredoxin (alkyl hydroperoxide reductase subunit C) [EC:1.11.1.15]	d__Bacteria;p__Bacteroidota;c__Bacteroidia;o__Bacteroidales;f__Bacteroidaceae;g__Prevotella;s__Prevotella sp900316985
metaerg.pl|242004	k141_20553	3	527	525	-1	No	0	K03386	PRDX2_4, ahpC	peroxiredoxin (alkyl hydroperoxide reductase subunit C) [EC:1.11.1.15]	d__Bacteria;p__Firmicutes_A;c__Clostridia_A;o__Christensenellales;f__CAG-74;g__UBA4246;s__UBA4246 sp002391225
metaerg.pl|242570	k141_162501	243	578	336	-1	No	0	K03386	PRDX2_4, ahpC	peroxiredoxin (alkyl hydroperoxide reductase subunit C) [EC:1.11.1.15]	d__Bacteria;p__Bacteroidota;c__Bacteroidia;o__Bacteroidales;f__Muribaculaceae;g__C941;s__C941 sp900318335
metaerg.pl|247464	k141_228198	3	431	429	1	No	0	K03386	PRDX2_4, ahpC	peroxiredoxin (alkyl hydroperoxide reductase subunit C) [EC:1.11.1.15]	d__Bacteria;p__Bacteroidota;c__Bacteroidia;o__Bacteroidales;f__Muribaculaceae;g__C941;s__C941 sp900317835
metaerg.pl|248773	k141_320511	2	427	426	1	No	0	K03386	PRDX2_4, ahpC	peroxiredoxin (alkyl hydroperoxide reductase subunit C) [EC:1.11.1.15]	d__Bacteria;p__Bacteroidota;c__Bacteroidia;o__Bacteroidales;f__UBA932;g__Bact-11;s__Bact-11 sp002361615
metaerg.pl|254351	k141_310224	147	563	417	-1	No	0	K03386	PRDX2_4, ahpC	peroxiredoxin (alkyl hydroperoxide reductase subunit C) [EC:1.11.1.15]	d__Bacteria;p__Bacteroidota;c__Bacteroidia;o__Bacteroidales;f__F082;g__F082;s__F082 sp900317155
metaerg.pl|257299	k141_65056	1	561	561	-1	No	0	K03386	PRDX2_4, ahpC	peroxiredoxin (alkyl hydroperoxide reductase subunit C) [EC:1.11.1.15]	d__Bacteria;p__Bacteroidota;c__Bacteroidia;o__Bacteroidales;f__Bacteroidaceae;g__UBA1179;s__UBA1179 sp002309915
metaerg.pl|258385	k141_260325	2	559	558	-1	No	0	K03386	PRDX2_4, ahpC	peroxiredoxin (alkyl hydroperoxide reductase subunit C) [EC:1.11.1.15]	d__Bacteria;p__Firmicutes_A;c__Clostridia;o__Oscillospirales;f__Oscillospiraceae;g__UBA1777;s__UBA1777 sp900319695
metaerg.pl|273208	k141_175505	1	483	483	1	No	0	K03386	PRDX2_4, ahpC	peroxiredoxin (alkyl hydroperoxide reductase subunit C) [EC:1.11.1.15]	d__Bacteria;p__Bacteroidota;c__Bacteroidia;o__Bacteroidales;f__Bacteroidaceae;g__UBA3839;s__UBA3839 sp002350855
metaerg.pl|273029	k141_243253	3	437	435	1	No	0	K03386	PRDX2_4, ahpC	peroxiredoxin (alkyl hydroperoxide reductase subunit C) [EC:1.11.1.15]	d__Bacteria;p__Firmicutes_A;c__Clostridia;o__Oscillospirales;f__Acutalibacteraceae;g__Ruminococcus_H;s__Ruminococcus_H sp900552925
metaerg.pl|279739	k141_36991	189	539	351	1	No	0	K03386	PRDX2_4, ahpC	peroxiredoxin (alkyl hydroperoxide reductase subunit C) [EC:1.11.1.15]	d__Bacteria;p__Bacteroidota;c__Bacteroidia;o__Bacteroidales;f__UBA932;g__Bact-11;s__Bact-11 sp002361615
metaerg.pl|282439	k141_380757	1	438	438	1	No	0	K03386	PRDX2_4, ahpC	peroxiredoxin (alkyl hydroperoxide reductase subunit C) [EC:1.11.1.15]	d__Bacteria;p__Bacteroidota;c__Bacteroidia;o__Bacteroidales;f__UBA932;g__Bact-11;s__Bact-11 sp002361615
metaerg.pl|282504	k141_271920	73	537	465	1	No	0	K03386	PRDX2_4, ahpC	peroxiredoxin (alkyl hydroperoxide reductase subunit C) [EC:1.11.1.15]	d__Bacteria;p__Bacteroidota;c__Bacteroidia;o__Bacteroidales;f__P3;g__UBA1711;s__UBA1711 sp900317285
metaerg.pl|285048	k141_241108	152	535	384	1	No	0	K03386	PRDX2_4, ahpC	peroxiredoxin (alkyl hydroperoxide reductase subunit C) [EC:1.11.1.15]	d__Bacteria;p__Bacteroidota;c__Bacteroidia;o__Bacteroidales;f__WCHB1-69;g__F23-D06;s__F23-D06 sp900315245
metaerg.pl|288149	k141_233525	11	454	444	-1	No	0	K03386	PRDX2_4, ahpC	peroxiredoxin (alkyl hydroperoxide reductase subunit C) [EC:1.11.1.15]	d__Bacteria;p__Bacteroidota;c__Bacteroidia;o__Bacteroidales;f__F082;g__F082;s__F082 sp900318265
metaerg.pl|290453	k141_201283	1	294	294	-1	No	0	K03386	PRDX2_4, ahpC	peroxiredoxin (alkyl hydroperoxide reductase subunit C) [EC:1.11.1.15]	d__Bacteria;p__Firmicutes_A;c__Clostridia;o__Oscillospirales;f__Oscillospiraceae;g__Oscillibacter;s__Oscillibacter sp900554425
metaerg.pl|291510	k141_203369	63	527	465	1	No	0	K03386	PRDX2_4, ahpC	peroxiredoxin (alkyl hydroperoxide reductase subunit C) [EC:1.11.1.15]	d__Bacteria;p__Firmicutes_A;c__Clostridia;o__Tissierellales;f__Sedimentibacteraceae;g__UBA1535;s__UBA1535 sp002396645
metaerg.pl|305508	k141_127260	2	370	369	1	No	0	K03386	PRDX2_4, ahpC	peroxiredoxin (alkyl hydroperoxide reductase subunit C) [EC:1.11.1.15]	d__Bacteria;p__Firmicutes_A;c__Clostridia_A;o__Christensenellales;f__CAG-74;g__UBA4263;s__UBA4263 sp002395225
metaerg.pl|306644	k141_61942	1	516	516	-1	No	0	K03386	PRDX2_4, ahpC	peroxiredoxin (alkyl hydroperoxide reductase subunit C) [EC:1.11.1.15]	d__Bacteria;p__Bacteroidota;c__Bacteroidia;o__Bacteroidales;f__F082;g__F082;s__F082 sp900317155
metaerg.pl|316366	k141_317737	3	461	459	-1	No	0	K03386	PRDX2_4, ahpC	peroxiredoxin (alkyl hydroperoxide reductase subunit C) [EC:1.11.1.15]	d__Bacteria;p__Bacteroidota;c__Bacteroidia;o__Bacteroidales;f__UBA932;g__RC9;s__RC9 sp900316955
metaerg.pl|321171	k141_33112	162	503	342	-1	No	0	K03386	PRDX2_4, ahpC	peroxiredoxin (alkyl hydroperoxide reductase subunit C) [EC:1.11.1.15]	d__Bacteria;p__Proteobacteria;c__Gammaproteobacteria;o__Burkholderiales;f__Burkholderiaceae;g__Comamonas;s__Comamonas kerstersii

[truncated: 9 more sheets: K03386_Chlorpyrifos.taxon, 3.1.1.1_Carboxylesterase, GO 0004035, GO 0004364, GO 0019637, GO 0016791, GO 0042178, K01057, K03386]
